# Supplementary material for: N′-(5-Bromo-2-methoxy­benzyl­idene)-2-methoxy­benzohydrazide
Source: Acta Crystallogr Sect E Struct Rep Online. 2009 Jun 20;65(Pt 7):o1649. doi: 10.1107/S1600536809022971 (PMC2969363; doi:10.1107/S1600536809022971)
Supplement: Supplementary file 2 [file e-65-o1649-Isup2.hkl]

# 
# h,k,l, Fc-squared, Fo-squared, sigma(Fo-squared) and status flag 
# 
data_I
_shelx_title ' p21c in P2(1)/c' 
_shelx_refln_list_code          4 
_shelx_F_calc_maximum      230.91 
_exptl_crystal_F_000       736.00 
_reflns_d_resolution_high  0.7829 
 
loop_ 
 _symmetry_equiv_pos_as_xyz 
 'x, y, z' 
 '-x, y+1/2, -z+1/2' 
 '-x, -y, -z' 
 'x, -y-1/2, z-1/2' 
 
_cell_length_a    13.3286 
_cell_length_b    11.4816 
_cell_length_c    10.1233 
_cell_angle_alpha  90.000 
_cell_angle_beta   99.128 
_cell_angle_gamma  90.000 
 
_shelx_F_squared_multiplier     1.000 
 
loop_ 
 _refln_index_h 
 _refln_index_k 
 _refln_index_l 
 _refln_F_squared_calc 
 _refln_F_squared_meas 
 _refln_F_squared_sigma 
 _refln_observed_status 
   1   0   0     1451.93     1533.16     18.91 o 
   2   0   0     4271.41     4331.09     48.32 o 
   3   0   0    14488.65    14922.64     91.99 o 
   4   0   0     9047.01     9194.32     59.15 o 
   5   0   0     1002.20     1031.32     11.39 o 
   6   0   0     4436.04     4481.00     28.61 o 
   7   0   0     4227.84     4155.14     34.04 o 
   8   0   0     1212.90     1160.39     12.69 o 
   9   0   0       71.63       70.28      5.01 o 
  10   0   0       26.36       23.39      4.67 o 
  11   0   0     6527.84     6467.94     59.56 o 
  12   0   0      267.46      269.14     14.30 o 
  13   0   0       83.36       72.71     11.66 o 
  14   0   0      237.50      285.20     24.69 o 
   1   1   0     5153.25     5448.27     59.88 o 
   2   1   0      142.74      177.85      7.35 o 
   3   1   0      909.50     1004.80     15.16 o 
   4   1   0     5678.54     5912.95     28.13 o 
   5   1   0      101.39       74.22      3.09 o 
   6   1   0     1408.77     1346.45     10.13 o 
   7   1   0      157.00      198.04      4.89 o 
   8   1   0        5.62       11.18      5.53 o 
   9   1   0        5.96        7.59      3.50 o 
  10   1   0     2222.79     2201.56     15.75 o 
  11   1   0      215.07      231.23      7.18 o 
  12   1   0      165.08      170.67      8.71 o 
  13   1   0     1630.05     1666.71     25.94 o 
  14   1   0        1.47       -5.16     12.07 o 
  15   1   0       37.24       33.09     19.96 o 
  16   1   0       11.26       26.79     22.06 o 
   0   2   0     2391.79     2597.82     31.51 o 
   1   2   0     9143.95     9670.76     83.91 o 
   2   2   0      574.53      596.64      6.14 o 
   3   2   0    10916.70    11288.84     71.35 o 
   4   2   0     7795.01     8177.74     57.74 o 
   5   2   0      633.40      656.79      6.54 o 
   6   2   0     1148.25     1320.53     10.17 o 
   7   2   0     2000.58     1976.73     13.74 o 
   8   2   0     1804.89     1764.97     16.33 o 
   9   2   0       48.38       43.79      4.06 o 
  10   2   0     1001.78     1033.47     16.79 o 
  11   2   0      815.27      807.26     12.73 o 
  12   2   0      723.26      706.71     14.22 o 
  13   2   0      103.10      108.23     13.35 o 
  14   2   0       81.79       90.80     13.35 o 
  15   2   0      229.00      212.29     17.78 o 
  16   2   0        0.29       -1.58     18.38 o 
   1   3   0     2222.80     2135.11     16.85 o 
   2   3   0    16907.05    16590.87     89.35 o 
   3   3   0     1315.29     1287.95     11.27 o 
   4   3   0     5826.97     5853.97     36.07 o 
   5   3   0      199.32      140.86      4.84 o 
   6   3   0      948.13      798.43      8.64 o 
   7   3   0       53.84       35.98      3.07 o 
   8   3   0      437.04      426.09      7.09 o 
   9   3   0     5040.31     5063.83     34.01 o 
  10   3   0     1078.99     1018.11     15.31 o 
  11   3   0        0.47        1.98      7.45 o 
  12   3   0      634.69      724.29     18.45 o 
  13   3   0     1121.78     1125.64     84.04 o 
  14   3   0      210.33      216.28     16.70 o 
  15   3   0      130.44      103.98     16.15 o 
  16   3   0      163.76      170.67     18.94 o 
   0   4   0      251.55      341.58      7.24 o 
   1   4   0      686.40      624.89      7.51 o 
   2   4   0       99.52       98.92     15.89 o 
   3   4   0      655.67      597.78     10.08 o 
   4   4   0       34.96       21.84      3.16 o 
   5   4   0     2014.94     2312.62     25.93 o 
   6   4   0     1314.74     1437.20     14.95 o 
   7   4   0       33.00       41.09      3.80 o 
   8   4   0        0.22        6.03      3.64 o 
   9   4   0        9.03       12.94      6.86 o 
  10   4   0        2.03        3.13      7.20 o 
  11   4   0       38.58       40.55      8.29 o 
  12   4   0       20.82       22.93     10.19 o 
  13   4   0       27.77       24.26     10.33 o 
  14   4   0       12.24       -6.19     27.57 o 
  15   4   0        2.21       -6.14     13.31 o 
  16   4   0        1.78       14.80     15.96 o 
   1   5   0     8226.51     8398.41     49.85 o 
   2   5   0     1520.90     1520.97     26.99 o 
   3   5   0     1198.40     1196.55     12.83 o 
   4   5   0      465.15      436.34      9.39 o 
   5   5   0     4553.98     4567.74     52.61 o 
   6   5   0     1657.22     1600.63     16.61 o 
   7   5   0       57.29       65.40      5.76 o 
   8   5   0      769.35      757.09     14.25 o 
   9   5   0      761.84      782.76     17.25 o 
  10   5   0      372.39      345.82     13.73 o 
  11   5   0       30.71       24.50      8.77 o 
  12   5   0      206.44      222.96     12.99 o 
  13   5   0      108.50       97.23     12.14 o 
  14   5   0      115.51      112.89     16.87 o 
  15   5   0      105.15       72.52     16.08 o 
   0   6   0      300.26      197.97      8.15 o 
   1   6   0     1484.00     1482.16     13.62 o 
   2   6   0     2628.14     2743.62     31.01 o 
   3   6   0      741.67      655.76     12.43 o 
   4   6   0     1746.45     1691.68     26.65 o 
   5   6   0      363.86      336.03      8.56 o 
   6   6   0      368.13      330.52     13.19 o 
   7   6   0      501.95      447.63     10.61 o 
   8   6   0      236.93      273.25     11.55 o 
   9   6   0      246.56      258.71     12.28 o 
  10   6   0      251.86      232.34     15.68 o 
  11   6   0       71.73      107.33     10.94 o 
  12   6   0      167.67      183.30     13.23 o 
  13   6   0        4.23       13.33     12.83 o 
  14   6   0       55.84       81.90     12.99 o 
  15   6   0       60.93      103.13     17.83 o 
   1   7   0      262.85      278.59      7.08 o 
   2   7   0      543.97      553.66      9.11 o 
   3   7   0      423.51      453.26     12.81 o 
   4   7   0      571.12      558.00     11.52 o 
   5   7   0      221.23      236.14      8.88 o 
   6   7   0      242.20      224.47      9.10 o 
   7   7   0        0.88        1.13      5.38 o 
   8   7   0      295.66      322.71     15.77 o 
   9   7   0      119.82      123.09     14.03 o 
  10   7   0        1.46        8.01      9.29 o 
  11   7   0      199.95      198.40     13.12 o 
  12   7   0        1.80        0.37     12.29 o 
  13   7   0       89.80       62.17     12.59 o 
  14   7   0        0.67      -11.44     12.46 o 
   0   8   0     1215.46     1205.24     19.85 o 
   1   8   0      271.12      252.68      7.87 o 
   2   8   0      236.53      245.21      9.09 o 
   3   8   0     1124.82     1104.58     16.29 o 
   4   8   0       87.75       94.34      7.32 o 
   5   8   0      299.40      300.52     11.99 o 
   6   8   0      665.63      661.73     26.23 o 
   7   8   0      672.11      660.74     21.01 o 
   8   8   0      313.28      307.97     16.34 o 
   9   8   0        5.20       11.95     13.39 o 
  10   8   0       97.30       91.69     14.11 o 
  11   8   0      244.99      238.49     17.72 o 
  12   8   0      144.47      151.32     17.27 o 
  13   8   0        0.21       -1.41     14.13 o 
  14   8   0      224.29      270.69     21.29 o 
   1   9   0       70.91       80.41      7.27 o 
   2   9   0      358.71      352.10     11.27 o 
   3   9   0      117.15      135.31      8.54 o 
   4   9   0       60.31       60.69      8.60 o 
   5   9   0      113.30      106.56      8.79 o 
   6   9   0        8.04       11.42      7.27 o 
   7   9   0      110.96      119.27     13.92 o 
   8   9   0      173.70      186.85     20.22 o 
   9   9   0        2.45      -11.56     11.88 o 
  10   9   0       64.53       81.61     15.55 o 
  11   9   0       46.44       45.54     35.45 o 
  12   9   0        0.08       -1.83     15.01 o 
  13   9   0       44.21       48.07     16.65 o 
   0  10   0       28.23       21.01     13.13 o 
   1  10   0        9.60        7.86      6.87 o 
   2  10   0      147.08      153.75      9.67 o 
   3  10   0       47.34       48.63      8.04 o 
   4  10   0      408.78      387.14     13.33 o 
   5  10   0       53.27       44.21     11.25 o 
   6  10   0        0.77       -4.73     10.54 o 
   7  10   0      149.88      171.13     15.21 o 
   8  10   0        7.00       20.55     12.78 o 
   9  10   0       42.48       36.38     14.12 o 
  10  10   0      118.91      111.30     16.65 o 
  11  10   0        3.75        5.70     16.00 o 
  12  10   0        4.90       23.98     17.12 o 
   1  11   0      496.41      502.09     17.57 o 
   2  11   0      409.77      448.58     17.87 o 
   3  11   0      672.25      703.38     16.93 o 
   4  11   0       12.06       11.17      8.95 o 
   5  11   0       78.97       88.22     13.92 o 
   6  11   0       86.67      103.80     15.04 o 
   7  11   0        4.98        4.05     13.55 o 
   8  11   0       32.50       44.39     14.67 o 
   9  11   0       31.26       20.27     14.43 o 
  10  11   0       32.83       35.49     17.86 o 
  11  11   0        1.08       -3.25     17.12 o 
   0  12   0        8.62       -0.53     15.76 o 
   1  12   0       29.44       42.70     11.50 o 
   2  12   0       90.05       84.04     12.94 o 
   3  12   0      258.81      242.00     15.85 o 
   4  12   0        1.88       11.06     11.07 o 
   5  12   0        0.24       -2.36     13.00 o 
   6  12   0        9.67      -16.14     12.94 o 
   7  12   0        8.00       27.57     14.86 o 
   8  12   0       24.38       21.93     16.23 o 
   9  12   0        1.45       -8.34     14.58 o 
   1  13   0       58.46       55.79     13.52 o 
   2  13   0      125.08      108.10     14.64 o 
   3  13   0       12.14        5.03     12.99 o 
   4  13   0       15.72      -19.96     20.48 o 
   5  13   0       13.52       -5.78     18.91 o 
   6  13   0        7.88        6.30     15.23 o 
   7  13   0       44.15       63.42     32.30 o 
   0  14   0       14.14       13.66     18.38 o 
   1  14   0        3.16        6.44     14.05 o 
   2  14   0        0.74      -15.63     24.95 o 
   3  14   0        9.81        6.30     21.53 o 
   4  14   0        5.51       22.06     23.11 o 
 -15   1   1      266.19      271.60     25.47 o 
 -14   1   1      550.03      524.72     20.96 o 
 -13   1   1      665.59      701.80     17.48 o 
 -12   1   1       84.23       86.39      7.73 o 
 -11   1   1      347.26      348.88     10.35 o 
 -10   1   1     2151.56     2130.20     18.32 o 
  -9   1   1      766.93      814.45      9.25 o 
  -8   1   1      128.29      126.64      4.17 o 
  -7   1   1     3318.26     3242.07     18.81 o 
  -6   1   1     3528.01     3467.83     19.00 o 
  -5   1   1      474.40      497.41      5.14 o 
  -4   1   1     3280.35     3335.30     19.36 o 
  -3   1   1     7649.83     7760.63     44.43 o 
  -2   1   1     1093.22     1118.82      9.58 o 
  -1   1   1      952.84     1040.88      9.63 o 
   0   1   1      737.70      762.64      7.98 o 
   1   1   1      169.19      224.92      6.83 o 
   2   1   1     4778.05     4862.08    125.79 o 
   3   1   1      100.64       91.09      2.65 o 
   4   1   1    10500.65    10878.64     54.90 o 
   5   1   1     4712.19     4692.12     24.41 o 
   6   1   1      731.34      716.11      7.63 o 
   7   1   1     5955.96     6164.79     32.39 o 
   8   1   1     6283.25     6236.74     30.86 o 
   9   1   1      485.18      453.42      7.41 o 
  10   1   1      617.56      648.47     10.83 o 
  11   1   1     3773.92     3781.86     25.60 o 
  12   1   1      338.83      350.53     10.06 o 
  13   1   1      172.20      171.07     12.34 o 
  14   1   1      420.62      459.29     21.71 o 
  15   1   1      536.54      511.05     35.19 o 
  16   1   1      120.74      134.99     25.74 o 
 -16   2   1       69.38       84.77     15.60 o 
 -15   2   1      134.46      149.30     16.33 o 
 -14   2   1       15.87        5.06     12.24 o 
 -13   2   1      267.16      289.94     28.10 o 
 -12   2   1       98.11      106.52     16.44 o 
 -11   2   1      366.60      382.75     15.43 o 
 -10   2   1       19.64       14.84      4.56 o 
  -9   2   1     1056.56     1045.82     10.51 o 
  -8   2   1     1377.08     1284.72     10.92 o 
  -7   2   1     1034.75     1066.68     11.55 o 
  -6   2   1     5349.48     5681.40     28.48 o 
  -5   2   1     4768.89     4594.34     25.55 o 
  -4   2   1     7793.82     7901.34     44.94 o 
  -3   2   1     8179.14     8450.89     47.14 o 
  -2   2   1    32595.68    32299.18    173.15 o 
  -1   2   1     6325.19     6271.94     42.36 o 
   0   2   1     4733.27     4656.90     37.70 o 
   1   2   1     1341.43     1309.30     11.59 o 
   2   2   1      455.22      389.61      6.18 o 
   3   2   1     3882.88     3719.02     24.16 o 
   4   2   1      476.66      498.36      7.68 o 
   5   2   1     2819.55     2826.59     18.00 o 
   6   2   1     1519.27     1408.36     11.00 o 
   7   2   1     2798.93     2967.11     18.73 o 
   8   2   1      205.83      233.18      6.06 o 
   9   2   1     1453.86     1414.72     13.20 o 
  10   2   1     1251.17     1249.87     20.77 o 
  11   2   1      302.99      285.23      7.99 o 
  12   2   1      116.60      120.06     11.53 o 
  13   2   1       22.55       20.96      7.71 o 
  14   2   1      147.70      162.82     23.64 o 
  15   2   1       21.10       28.89     19.43 o 
  16   2   1       12.97       19.96     20.48 o 
 -16   3   1       73.52       69.49     16.34 o 
 -15   3   1       27.33       25.51     14.47 o 
 -14   3   1       21.87       28.89     13.37 o 
 -13   3   1      123.76      112.75     19.43 o 
 -12   3   1      259.80      261.97     12.03 o 
 -11   3   1      438.95      408.10     16.14 o 
 -10   3   1      121.05      132.04      8.64 o 
  -9   3   1      450.64      419.14      8.37 o 
  -8   3   1      195.98      188.49      5.02 o 
  -7   3   1     1619.58     1661.31     12.01 o 
  -6   3   1     2402.10     2503.53     19.15 o 
  -5   3   1      325.15      356.00      6.11 o 
  -4   3   1       59.15       70.70      2.94 o 
  -3   3   1      506.18      496.76      8.87 o 
  -2   3   1      709.74      662.03      7.19 o 
  -1   3   1      867.41      920.51     23.45 o 
   0   3   1    12891.32    13287.32    133.12 o 
   1   3   1      323.52      416.21      5.36 o 
   2   3   1      149.08      129.01     10.11 o 
   3   3   1     2165.87     2377.32     20.52 o 
   4   3   1      589.24      636.76      9.82 o 
   5   3   1      863.22     1038.36     17.21 o 
   6   3   1      150.80      180.34      4.98 o 
   7   3   1       41.88       45.81      3.84 o 
   8   3   1      124.80      125.88      5.25 o 
   9   3   1       33.50       33.26      5.50 o 
  10   3   1       59.80       50.27      6.24 o 
  11   3   1      231.68      255.17     17.85 o 
  12   3   1       94.54       78.00     10.02 o 
  13   3   1       97.73       93.94     13.85 o 
  14   3   1      202.27      206.59     17.78 o 
  15   3   1       82.48       96.64     24.16 o 
  16   3   1       66.21       75.11     25.74 o 
 -16   4   1       22.14       33.67     15.78 o 
 -15   4   1        3.27      -10.74     14.27 o 
 -14   4   1       26.82       20.48     13.74 o 
 -13   4   1      352.58      373.97     18.75 o 
 -12   4   1     1183.27     1171.61     21.92 o 
 -11   4   1      557.20      538.86     17.82 o 
 -10   4   1       45.91       37.12      6.06 o 
  -9   4   1     1326.13     1354.97     24.87 o 
  -8   4   1     1220.25     1145.44     14.14 o 
  -7   4   1     1106.89     1114.42     14.07 o 
  -6   4   1     3730.62     3742.45     26.66 o 
  -5   4   1     6039.52     6068.78     38.29 o 
  -4   4   1     1210.78     1154.20     11.31 o 
  -3   4   1       87.11       93.69      3.67 o 
  -2   4   1     3920.44     3929.01     25.42 o 
  -1   4   1    10026.25    10131.56     69.97 o 
   0   4   1     2018.58     2022.84     34.34 o 
   1   4   1      199.41      197.27      8.64 o 
   2   4   1     8792.93     8861.52     67.32 o 
   3   4   1     4139.00     4139.75     43.91 o 
   4   4   1     4784.65     5071.72     49.01 o 
   5   4   1     2191.09     2139.64     18.74 o 
   6   4   1     7160.21     7201.47     54.36 o 
   7   4   1     3041.46     3012.42     27.90 o 
   8   4   1       10.38       11.52      8.11 o 
   9   4   1     1101.44     1063.64     15.36 o 
  10   4   1     1736.07     1773.13     25.44 o 
  11   4   1      301.32      262.35     23.58 o 
  12   4   1      127.18      135.62     11.59 o 
  13   4   1      800.21      824.10     43.33 o 
  14   4   1       73.24       98.83     10.53 o 
  15   4   1       20.58       30.51     15.59 o 
 -15   5   1      138.98      138.24     16.90 o 
 -14   5   1      120.66      115.72     21.27 o 
 -13   5   1        1.12       -1.43      9.92 o 
 -12   5   1       64.73       62.11      9.94 o 
 -11   5   1      911.34      923.76     19.88 o 
 -10   5   1       29.22       52.70      8.76 o 
  -9   5   1      122.73      124.52      6.98 o 
  -8   5   1        1.34       -3.89      6.21 o 
  -7   5   1      116.34      121.71      5.81 o 
  -6   5   1      846.12      832.39     11.05 o 
  -5   5   1      401.79      404.10      7.82 o 
  -4   5   1      490.03      501.04      8.49 o 
  -3   5   1      279.66      214.55      5.86 o 
  -2   5   1        9.00        4.48      3.18 o 
  -1   5   1       27.89       24.44      2.71 o 
   0   5   1     1434.36     1267.22     26.23 o 
   1   5   1      256.95      200.50      5.30 o 
   2   5   1      827.37      831.43     11.44 o 
   3   5   1     1570.68     1794.55     15.59 o 
   4   5   1       16.73       48.42      4.35 o 
   5   5   1      713.26      601.46     11.43 o 
   6   5   1       40.36       44.19      5.72 o 
   7   5   1     1077.94     1104.86     24.48 o 
   8   5   1     1112.98     1101.42     15.49 o 
   9   5   1      157.61      145.44      7.86 o 
  10   5   1       46.85       44.88     11.46 o 
  11   5   1       44.02       61.49      9.89 o 
  12   5   1      198.16      208.80     13.20 o 
  13   5   1        0.73       10.74     10.20 o 
  14   5   1       10.78        7.76     11.05 o 
  15   5   1        1.07        5.95     15.59 o 
 -15   6   1       47.24       58.03     16.70 o 
 -14   6   1        0.35        9.12     14.67 o 
 -13   6   1       93.58       84.73     12.84 o 
 -12   6   1      372.49      346.32     14.85 o 
 -11   6   1      220.60      207.52     13.26 o 
 -10   6   1        9.06        7.70      7.98 o 
  -9   6   1     1954.66     1934.96     26.64 o 
  -8   6   1      706.96      641.06     15.75 o 
  -7   6   1        3.47        0.43      5.83 o 
  -6   6   1      408.76      410.42      9.27 o 
  -5   6   1      223.62      213.84      6.91 o 
  -4   6   1      911.30      914.00     11.87 o 
  -3   6   1      176.11      179.52      5.92 o 
  -2   6   1      415.40      420.19      7.07 o 
  -1   6   1      825.57      794.98      9.58 o 
   0   6   1     1584.97     1714.18     15.08 o 
   1   6   1       54.04       58.57      4.47 o 
   2   6   1     1366.21     1368.70     13.71 o 
   3   6   1     1567.79     1620.43     17.87 o 
   4   6   1       37.95       40.50      4.27 o 
   5   6   1      528.33      510.29     17.21 o 
   6   6   1      451.89      463.03     19.38 o 
   7   6   1      833.58      815.99     18.52 o 
   8   6   1        4.09        3.87      6.40 o 
   9   6   1      752.02      731.75     25.47 o 
  10   6   1     1122.39     1016.26     21.80 o 
  11   6   1       34.27       31.10     14.14 o 
  12   6   1       73.42       67.95     14.80 o 
  13   6   1      152.23      156.84     16.45 o 
  14   6   1      111.45      130.70     28.10 o 
  15   6   1       51.10       66.70     23.11 o 
 -14   7   1       76.72      130.29     18.56 o 
 -13   7   1       30.44       51.41     12.33 o 
 -12   7   1        2.31      -12.87     10.40 o 
 -11   7   1      171.17      194.10     12.92 o 
 -10   7   1     1087.31     1088.65     21.54 o 
  -9   7   1      234.54      248.83     12.06 o 
  -8   7   1      120.74      127.52      9.67 o 
  -7   7   1      551.87      570.02     15.45 o 
  -6   7   1      262.48      267.98     10.16 o 
  -5   7   1        1.61       -0.39      4.48 o 
  -4   7   1     1549.44     1502.59     16.17 o 
  -3   7   1     2848.62     2766.69     26.12 o 
  -2   7   1      721.98      686.04      9.58 o 
  -1   7   1       71.28       71.60      4.57 o 
   0   7   1      570.82      542.47      8.92 o 
   1   7   1     5076.86     5119.98     67.24 o 
   2   7   1      360.05      353.59     11.57 o 
   3   7   1       86.97       63.50      5.08 o 
   4   7   1     1502.96     1448.95     27.60 o 
   5   7   1      533.40      510.01     11.98 o 
   6   7   1       23.25       27.44      6.70 o 
   7   7   1      375.50      345.45     11.81 o 
   8   7   1     1298.62     1352.00     20.82 o 
   9   7   1      718.37      707.21     23.32 o 
  10   7   1       10.88       17.12     11.69 o 
  11   7   1      112.59      137.70     15.38 o 
  12   7   1      292.13      337.11     44.38 o 
  13   7   1       20.62       48.70     14.73 o 
  14   7   1        0.56       -6.53     14.47 o 
 -14   8   1        7.88       -2.77     12.20 o 
 -13   8   1        2.32       11.44     12.78 o 
 -12   8   1        0.01       -4.56     10.58 o 
 -11   8   1        1.18        4.78     10.27 o 
 -10   8   1        3.81       -3.01      9.22 o 
  -9   8   1        2.77       22.25      9.06 o 
  -8   8   1        0.50        5.60      8.16 o 
  -7   8   1       98.36      119.51     11.95 o 
  -6   8   1      356.61      319.61     12.12 o 
  -5   8   1      170.26      167.93      8.34 o 
  -4   8   1      114.55      107.57      7.03 o 
  -3   8   1       47.67       52.73      6.26 o 
  -2   8   1       40.59       39.72      5.96 o 
  -1   8   1       97.17       97.53      5.38 o 
   0   8   1       84.55       82.05      5.44 o 
   1   8   1        0.17       11.36      4.70 o 
   2   8   1      138.52      148.40      6.45 o 
   3   8   1       45.60       46.36      6.54 o 
   4   8   1       31.03       38.73      7.64 o 
   5   8   1      133.45      134.91      8.41 o 
   6   8   1       35.01       34.75      7.31 o 
   7   8   1       76.87       67.58      8.11 o 
   8   8   1      143.60      139.63     13.52 o 
   9   8   1        0.87       10.28     12.40 o 
  10   8   1       76.21       76.18     17.33 o 
  11   8   1        0.63        1.83     12.99 o 
  12   8   1       19.12       12.61     14.67 o 
  13   8   1        8.76       -8.44     15.01 o 
 -13   9   1       95.81      104.40     14.81 o 
 -12   9   1       11.47        4.99     12.40 o 
 -11   9   1        2.53       -2.13     14.12 o 
 -10   9   1      477.92      453.65     24.18 o 
  -9   9   1       28.15       22.88      9.48 o 
  -8   9   1       13.93        8.47     11.12 o 
  -7   9   1      515.73      504.28     20.75 o 
  -6   9   1      234.70      248.29     14.84 o 
  -5   9   1     1148.79     1157.50     18.97 o 
  -4   9   1      141.76      145.35     16.00 o 
  -3   9   1     2420.32     2463.51     27.03 o 
  -2   9   1      416.49      389.82     11.20 o 
  -1   9   1       59.50       55.32      8.25 o 
   0   9   1      662.75      645.09     16.94 o 
   1   9   1      776.29      772.43     16.07 o 
   2   9   1       15.99       14.72      6.46 o 
   3   9   1       20.73       25.28      6.79 o 
   4   9   1      931.52      900.39     23.18 o 
   5   9   1       72.87       78.41      8.56 o 
   6   9   1       11.62       14.73      7.49 o 
   7   9   1       97.08      105.69     14.10 o 
   8   9   1      400.93      386.11     42.02 o 
   9   9   1      151.99      156.51     16.87 o 
  10   9   1        5.48       -9.77     12.87 o 
  11   9   1      123.54      157.48     17.35 o 
  12   9   1      112.26      128.71     26.52 o 
  13   9   1       22.64       27.97     16.65 o 
 -12  10   1       48.99       78.15     20.22 o 
 -11  10   1       13.71        6.24     15.70 o 
 -10  10   1        2.78        6.00     16.28 o 
  -9  10   1       30.53       71.79     15.17 o 
  -8  10   1      163.08      210.09     36.24 o 
  -7  10   1       29.75       22.59     11.88 o 
  -6  10   1       18.50       19.76     16.81 o 
  -5  10   1        6.47       -0.50     10.58 o 
  -4  10   1       21.01        5.92      7.32 o 
  -3  10   1      138.88      137.67     11.16 o 
  -2  10   1       25.35       41.16      7.57 o 
  -1  10   1      141.88      172.63      9.60 o 
   0  10   1      132.97      133.40     11.12 o 
   1  10   1        7.05       -7.56     10.24 o 
   2  10   1       96.29       85.09      8.97 o 
   3  10   1      420.42      399.25     13.26 o 
   4  10   1       84.96       82.16     14.80 o 
   5  10   1       66.84       67.93      9.12 o 
   6  10   1       29.05       52.66      9.08 o 
   7  10   1       66.04       95.87     14.84 o 
   8  10   1       19.19       11.90     13.18 o 
   9  10   1      101.53      129.90     17.57 o 
  10  10   1      258.48      309.08     20.79 o 
  11  10   1       60.82       82.77     18.39 o 
  12  10   1       27.28       45.28     17.78 o 
 -11  11   1        0.10       -5.46     16.37 o 
 -10  11   1       44.08       35.32     25.47 o 
  -9  11   1        1.46        4.16     19.43 o 
  -8  11   1        5.23       10.50     16.81 o 
  -7  11   1        0.43       -2.33     12.34 o 
  -6  11   1      158.62      135.37     24.42 o 
  -5  11   1        3.67        9.49     11.44 o 
  -4  11   1       31.78       15.02     10.97 o 
  -3  11   1        3.05       -1.38      8.19 o 
  -2  11   1      146.78      161.27     10.68 o 
  -1  11   1        4.02        3.72      8.67 o 
   0  11   1       30.58       25.22     10.58 o 
   1  11   1      247.71      223.86     19.96 o 
   2  11   1        1.37        3.97     10.38 o 
   3  11   1       67.40       57.83     11.29 o 
   4  11   1        1.70        1.40      8.70 o 
   5  11   1       62.49       55.57      9.86 o 
   6  11   1        7.40        2.11     13.18 o 
   7  11   1      106.37       82.81     15.11 o 
   8  11   1       81.64       57.64     16.29 o 
   9  11   1        0.59        1.06     14.96 o 
  10  11   1        2.85      -13.31     14.63 o 
  -9  12   1       39.86       56.06     16.28 o 
  -8  12   1       18.70       -1.36     16.81 o 
  -7  12   1        8.53       14.37     13.46 o 
  -6  12   1        0.46      -18.10     12.07 o 
  -5  12   1      151.69      178.65     18.12 o 
  -4  12   1       40.99       33.09     12.86 o 
  -3  12   1        3.38        1.26     11.44 o 
  -2  12   1       41.75       26.52     11.14 o 
  -1  12   1       17.67        9.77     11.29 o 
   0  12   1      125.63      119.17     12.94 o 
   1  12   1       99.84      127.18     13.18 o 
   2  12   1       12.48        6.20     17.86 o 
   3  12   1       14.41       23.73     12.10 o 
   4  12   1        0.55       -2.39     11.23 o 
   5  12   1        0.53        0.60      9.66 o 
   6  12   1      106.49      109.12     16.29 o 
   7  12   1       40.31       69.47     16.87 o 
   8  12   1       63.52       68.37     17.50 o 
   9  12   1        6.37       -3.47     16.82 o 
  -7  13   1        0.42       15.46     15.76 o 
  -6  13   1        4.39        7.35     15.01 o 
  -5  13   1        2.02      -26.79     17.86 o 
  -4  13   1       53.49       79.31     20.48 o 
  -3  13   1        1.43       -0.53     17.33 o 
  -2  13   1        2.89        2.96     12.61 o 
  -1  13   1       17.57        5.99     11.86 o 
   0  13   1       69.54       74.94     13.35 o 
   1  13   1      183.90      197.50     40.97 o 
   2  13   1        7.56        4.28     14.71 o 
   3  13   1        9.26        3.33     13.23 o 
   4  13   1       13.04        1.82     13.23 o 
   5  13   1        3.10       11.56     19.43 o 
   6  13   1        1.32        0.00     19.96 o 
   7  13   1       10.82       27.07     23.90 o 
  -4  14   1        1.26       -5.78     21.53 o 
  -3  14   1       18.51       40.44     22.06 o 
  -2  14   1       58.08       55.15     20.48 o 
  -1  14   1       17.73       22.13     13.73 o 
   0  14   1      117.93      139.61     16.52 o 
   1  14   1        3.94       -0.08     14.10 o 
   2  14   1        1.00       -0.63     14.27 o 
   3  14   1       67.25       55.20     15.04 o 
   4  14   1        1.81        9.98     23.11 o 
 -15   0   2      196.51      174.38     21.53 o 
 -14   0   2       31.87       21.53     15.76 o 
 -13   0   2     1675.82     1712.38     30.64 o 
 -12   0   2       63.30       57.61      9.98 o 
 -11   0   2       38.36       39.61      8.72 o 
 -10   0   2     1521.06     1502.37     24.13 o 
  -9   0   2     2243.98     2084.26     27.83 o 
  -8   0   2     3011.99     3100.28     26.28 o 
  -7   0   2     5475.74     5582.41     40.18 o 
  -6   0   2     7155.42     7353.13     67.80 o 
  -5   0   2     1932.76     1923.11     18.91 o 
  -4   0   2     2063.28     2061.95     15.99 o 
  -3   0   2    13486.42    14255.05    108.95 o 
  -2   0   2    10349.21    10801.09     82.96 o 
  -1   0   2     4780.82     4791.20     53.57 o 
   0   0   2      824.85      831.45     13.66 o 
   1   0   2    10583.49    10078.75    108.72 o 
   2   0   2     9892.17     9974.75    109.25 o 
   3   0   2     2011.51     1890.08     16.69 o 
   4   0   2     5604.32     5892.98     41.74 o 
   5   0   2     5710.60     5645.71     35.28 o 
   6   0   2     1091.04     1058.01     11.94 o 
   7   0   2      128.46      130.35      5.32 o 
   8   0   2     4837.16     4792.65     39.59 o 
   9   0   2     1825.25     1776.99     21.80 o 
  10   0   2     7970.20     7915.78     61.18 o 
  11   0   2       27.89       32.24      9.47 o 
  12   0   2      146.41      160.89     20.48 o 
  13   0   2      913.56      947.53     38.87 o 
  14   0   2        0.07        3.68     16.28 o 
  15   0   2      554.19      601.40     37.82 o 
  16   0   2      513.58      540.99     36.24 o 
 -16   1   2      117.98      118.18     22.06 o 
 -15   1   2       22.69        4.90     12.40 o 
 -14   1   2      106.13      113.10     11.55 o 
 -13   1   2      260.28      267.38     11.88 o 
 -12   1   2        9.37        6.47      8.46 o 
 -11   1   2      450.00      426.20     18.04 o 
 -10   1   2      130.03      141.81      6.67 o 
  -9   1   2       47.74       36.14      4.24 o 
  -8   1   2      503.59      477.85      6.56 o 
  -7   1   2       30.39       45.82      2.70 o 
  -6   1   2      368.90      370.09      4.15 o 
  -5   1   2     1222.25     1203.75      8.71 o 
  -4   1   2     1443.98     1370.69     12.81 o 
  -3   1   2    21198.18    22201.07    135.37 o 
  -2   1   2     1116.28     1170.31      9.41 o 
  -1   1   2     5022.24     5469.06     36.45 o 
   0   1   2     8741.26     8924.12     80.80 o 
   1   1   2     1119.47     1136.55     10.80 o 
   2   1   2     7315.37     7160.94     48.06 o 
   3   1   2     3049.59     3088.40     24.46 o 
   4   1   2      128.67      102.71      4.53 o 
   5   1   2     1120.09     1165.35      9.59 o 
   6   1   2     2407.12     2410.17     14.78 o 
   7   1   2     1013.40     1003.09      9.39 o 
   8   1   2       47.36       41.07      3.65 o 
   9   1   2       36.28       33.52      5.61 o 
  10   1   2      143.32      148.65      6.18 o 
  11   1   2      136.41      132.70      6.55 o 
  12   1   2        3.33        7.99      7.02 o 
  13   1   2      235.22      262.20     28.75 o 
  14   1   2       55.27       64.47     13.92 o 
  15   1   2       61.14       66.18     22.59 o 
  16   1   2       48.09       51.47     24.69 o 
 -16   2   2        5.91        1.31     14.11 o 
 -15   2   2      113.92       84.70     14.97 o 
 -14   2   2      288.00      269.98     16.90 o 
 -13   2   2      738.41      736.01     17.73 o 
 -12   2   2      132.23      125.47      9.26 o 
 -11   2   2       77.34       76.15     10.65 o 
 -10   2   2      650.58      605.14      9.97 o 
  -9   2   2      178.38      172.03      5.78 o 
  -8   2   2      115.81      101.04      4.70 o 
  -7   2   2      674.34      698.84     12.37 o 
  -6   2   2     3351.92     3290.31     19.63 o 
  -5   2   2     1431.04     1452.40     13.78 o 
  -4   2   2     5207.85     5445.26     38.29 o 
  -3   2   2     1224.31     1271.66     19.77 o 
  -2   2   2    53321.45    51381.86    344.07 o 
  -1   2   2     1494.51     1656.95     11.83 o 
   0   2   2       15.45       14.61      1.69 o 
   1   2   2    13168.22    13764.96    210.88 o 
   2   2   2      991.79     1107.10     12.36 o 
   3   2   2       50.49       57.80      3.84 o 
   4   2   2     8293.17     8773.81     60.23 o 
   5   2   2     3530.46     3532.55     34.86 o 
   6   2   2     2675.61     2889.36     21.77 o 
   7   2   2     1006.12     1021.21     11.14 o 
   8   2   2      292.94      294.77      8.87 o 
   9   2   2     3081.51     3150.41     22.23 o 
  10   2   2        8.60       11.78      4.61 o 
  11   2   2       25.58       20.76      5.26 o 
  12   2   2      592.75      573.53     14.00 o 
  13   2   2      230.22      218.45     20.44 o 
  14   2   2        5.04       -2.10     18.91 o 
  15   2   2      205.16      262.09     29.41 o 
  16   2   2       34.69       -8.93     20.48 o 
 -16   3   2      179.23      178.63     18.75 o 
 -15   3   2      337.31      359.40     32.83 o 
 -14   3   2        9.55       14.83     16.28 o 
 -13   3   2       13.30        7.82     11.29 o 
 -12   3   2      838.47      858.12     17.83 o 
 -11   3   2      659.45      635.99     12.81 o 
 -10   3   2       48.09       65.47      7.05 o 
  -9   3   2      941.67      956.51     25.25 o 
  -8   3   2      227.94      220.25     10.77 o 
  -7   3   2     3582.85     3616.86     22.23 o 
  -6   3   2      370.82      378.15      5.93 o 
  -5   3   2     1308.70     1242.93     10.99 o 
  -4   3   2     1686.48     1599.04     12.54 o 
  -3   3   2     4827.44     4777.31     29.10 o 
  -2   3   2     1287.11     1398.51     11.30 o 
  -1   3   2     4742.89     4423.02     30.72 o 
   0   3   2    10495.01    10431.79     51.90 o 
   1   3   2     2081.78     2144.64     16.01 o 
   2   3   2     4371.16     4214.58     31.88 o 
   3   3   2     1903.04     1615.85     16.71 o 
   4   3   2     4955.79     4813.60     37.26 o 
   5   3   2     2790.16     3117.80     27.76 o 
   6   3   2     2948.04     2782.61     26.00 o 
   7   3   2     2494.40     2346.39     32.04 o 
   8   3   2      651.63      628.68     18.49 o 
   9   3   2      494.57      513.97     11.78 o 
  10   3   2      784.45      788.62     14.28 o 
  11   3   2     1383.47     1354.99     16.77 o 
  12   3   2       96.01      100.83     12.58 o 
  13   3   2      491.01      505.42     14.78 o 
  14   3   2      767.31      800.47     31.44 o 
  15   3   2       88.88       77.21     24.69 o 
 -16   4   2       10.22       -0.62     14.64 o 
 -15   4   2       17.18       12.87     14.48 o 
 -14   4   2      198.24      159.17     28.10 o 
 -13   4   2       43.36       29.55     12.61 o 
 -12   4   2      186.35      207.66     17.60 o 
 -11   4   2        1.76        9.19      6.37 o 
 -10   4   2        8.25       13.90      5.63 o 
  -9   4   2        1.97        1.06      4.89 o 
  -8   4   2        0.19       12.45      5.79 o 
  -7   4   2       90.09       86.85      6.46 o 
  -6   4   2      315.48      332.12     10.54 o 
  -5   4   2      495.90      514.10      7.31 o 
  -4   4   2      928.04      901.00     18.95 o 
  -3   4   2      546.20      610.75      8.29 o 
  -2   4   2     1519.69     1789.06     14.37 o 
  -1   4   2      393.30      379.58     11.78 o 
   0   4   2     2464.58     2465.32     20.31 o 
   1   4   2       70.15       46.93      3.13 o 
   2   4   2      868.48     1043.58     14.01 o 
   3   4   2       47.39       53.97      4.67 o 
   4   4   2      806.33      821.64     13.16 o 
   5   4   2      197.66      259.91     11.16 o 
   6   4   2        5.27        2.45      4.79 o 
   7   4   2       41.81       59.28      7.41 o 
   8   4   2      111.82      148.24     10.74 o 
   9   4   2       96.06      113.75      8.47 o 
  10   4   2      286.02      269.89     11.36 o 
  11   4   2       91.08       95.12     13.09 o 
  12   4   2        7.90       16.46     15.23 o 
  13   4   2       46.92       52.27     10.42 o 
  14   4   2       10.06       26.11     10.85 o 
  15   4   2       37.98       37.29     24.16 o 
 -16   5   2       16.33       21.76     16.50 o 
 -15   5   2      424.55      411.40     22.82 o 
 -14   5   2      115.28      109.30     15.75 o 
 -13   5   2       11.65       10.64     20.22 o 
 -12   5   2      518.38      493.63     16.76 o 
 -11   5   2      129.35      140.15     12.52 o 
 -10   5   2      261.42      233.24      8.86 o 
  -9   5   2       29.07       27.13      7.12 o 
  -8   5   2     1659.04     1612.12     26.51 o 
  -7   5   2      153.13      146.50      7.76 o 
  -6   5   2       67.95       85.25      4.61 o 
  -5   5   2      104.04      104.60      4.62 o 
  -4   5   2     5381.41     5214.68     33.94 o 
  -3   5   2      588.71      555.98      8.27 o 
  -2   5   2     2215.51     2178.32     24.67 o 
  -1   5   2     8207.08     8565.66     86.52 o 
   0   5   2     1294.29     1256.24     10.78 o 
   1   5   2      451.11      514.44      8.41 o 
   2   5   2     1875.76     1900.31     18.04 o 
   3   5   2     3076.21     3043.06     37.00 o 
   4   5   2      708.00      645.37     13.96 o 
   5   5   2      430.52      471.42     23.83 o 
   6   5   2      609.88      579.30     12.63 o 
   7   5   2     1762.78     1782.37     22.46 o 
   8   5   2      216.84      207.95      9.58 o 
   9   5   2      220.52      245.87     10.69 o 
  10   5   2     1087.61     1096.33     20.05 o 
  11   5   2      604.24      639.60     21.98 o 
  12   5   2        0.36       -8.46     11.87 o 
  13   5   2       90.24      167.55     30.99 o 
  14   5   2      293.63      318.92     25.03 o 
  15   5   2      394.68      436.81     22.59 o 
 -15   6   2       14.48       31.51     15.60 o 
 -14   6   2      311.33      337.08     27.05 o 
 -13   6   2       96.10      124.16     16.15 o 
 -12   6   2       14.89       19.88      9.18 o 
 -11   6   2       11.92       21.49      9.09 o 
 -10   6   2       56.87       93.71     12.18 o 
  -9   6   2      645.00      659.75     15.98 o 
  -8   6   2        3.67       -1.71      6.57 o 
  -7   6   2      474.48      454.57     12.54 o 
  -6   6   2       31.35       23.43      8.49 o 
  -5   6   2       66.36       62.94      4.65 o 
  -4   6   2        1.05       -1.78      3.75 o 
  -3   6   2     2318.87     2333.27     22.90 o 
  -2   6   2     1800.22     1663.13     13.21 o 
  -1   6   2       90.56      133.35      6.83 o 
   0   6   2       66.98       51.61      4.25 o 
   1   6   2     1313.11     1168.33     17.82 o 
   2   6   2     1735.73     1623.11     21.91 o 
   3   6   2       35.90       48.49      4.67 o 
   4   6   2     1260.97     1169.55     13.91 o 
   5   6   2      634.33      578.13     16.55 o 
   6   6   2      312.38      307.80     10.74 o 
   7   6   2        2.58        7.52      6.17 o 
   8   6   2       25.32       27.24      9.43 o 
   9   6   2      787.78      757.61     13.81 o 
  10   6   2        1.74        2.98     11.32 o 
  11   6   2       52.01       39.21     16.28 o 
  12   6   2      409.92      457.66     47.01 o 
  13   6   2      160.81      183.52     21.53 o 
  14   6   2      119.99      132.15     18.31 o 
 -14   7   2       43.88       40.02     16.52 o 
 -13   7   2       26.20       11.33     11.04 o 
 -12   7   2       19.76       16.26      9.71 o 
 -11   7   2      105.07       81.53     11.19 o 
 -10   7   2       52.52       32.45      9.39 o 
  -9   7   2        0.43       -5.18      7.63 o 
  -8   7   2       56.37       79.57      8.78 o 
  -7   7   2      128.94      108.42     10.20 o 
  -6   7   2      226.05      241.49     10.01 o 
  -5   7   2     1639.13     1534.81     21.00 o 
  -4   7   2        8.12       10.39      4.36 o 
  -3   7   2      139.00      146.48      6.03 o 
  -2   7   2      123.95      142.61      5.87 o 
  -1   7   2       94.21      107.90     16.14 o 
   0   7   2      140.35      163.24      6.07 o 
   1   7   2     1473.96     1577.21     38.21 o 
   2   7   2      938.65      972.38     30.63 o 
   3   7   2        9.70       10.86      5.38 o 
   4   7   2      174.37      205.73     14.18 o 
   5   7   2        0.73        2.83      4.88 o 
   6   7   2      123.83      130.25      8.70 o 
   7   7   2      421.66      452.31     13.83 o 
   8   7   2        9.54       16.65      7.93 o 
   9   7   2       18.98       32.56     12.26 o 
  10   7   2       16.76        5.16     12.24 o 
  11   7   2       17.59       15.90     14.10 o 
  12   7   2        1.24       -2.36     14.43 o 
  13   7   2       63.79       75.98     16.52 o 
  14   7   2       47.05       60.60     17.57 o 
 -14   8   2       51.79       38.69     17.78 o 
 -13   8   2       47.01       49.82     12.32 o 
 -12   8   2        4.99        5.51     10.68 o 
 -11   8   2      212.55      209.14     13.34 o 
 -10   8   2      304.20      344.02     14.98 o 
  -9   8   2       33.58       35.14     10.41 o 
  -8   8   2       54.83       39.35      9.46 o 
  -7   8   2      107.35       88.73      9.09 o 
  -6   8   2     1698.09     1688.99     53.15 o 
  -5   8   2      403.24      394.76     18.74 o 
  -4   8   2      349.28      322.12      9.27 o 
  -3   8   2      427.50      419.14     11.02 o 
  -2   8   2      269.19      267.45      9.48 o 
  -1   8   2     1052.23     1060.16     15.86 o 
   0   8   2      593.34      573.59     15.54 o 
   1   8   2     1924.41     1875.73     44.58 o 
   2   8   2      231.90      224.08      7.75 o 
   3   8   2        8.79        7.05      5.26 o 
   4   8   2       33.29       26.38      8.27 o 
   5   8   2     1745.57     1712.80     34.05 o 
   6   8   2       20.67       26.78      7.79 o 
   7   8   2        3.62       -1.57      7.80 o 
   8   8   2     1798.97     1685.94     24.75 o 
   9   8   2       41.71       68.52     13.74 o 
  10   8   2       56.46       44.91     14.97 o 
  11   8   2       94.92       88.26     34.67 o 
  12   8   2      200.29      247.49     23.37 o 
  13   8   2       77.48       80.19     30.73 o 
 -13   9   2        7.09      -10.13     12.81 o 
 -12   9   2       28.41       56.78     19.20 o 
 -11   9   2      204.89      261.83     16.03 o 
 -10   9   2       68.40       62.96     11.80 o 
  -9   9   2       20.02       11.60      9.77 o 
  -8   9   2        1.14        2.30      9.19 o 
  -7   9   2       12.76       11.07      8.31 o 
  -6   9   2       34.42       43.64      8.59 o 
  -5   9   2     1706.53     1871.61     31.38 o 
  -4   9   2      173.78      207.51      9.79 o 
  -3   9   2       88.15       99.83     10.41 o 
  -2   9   2        9.13        5.34      6.46 o 
  -1   9   2      128.19      149.25      8.67 o 
   0   9   2      508.59      533.07     16.23 o 
   1   9   2      178.34      179.38      7.60 o 
   2   9   2       19.45       13.44      5.62 o 
   3   9   2       86.71       90.25      9.76 o 
   4   9   2       11.35        6.73      7.19 o 
   5   9   2      226.21      197.70     10.82 o 
   6   9   2      185.02      200.62     16.97 o 
   7   9   2      203.93      210.81     11.50 o 
   8   9   2       78.70       77.68     14.21 o 
   9   9   2       55.40       75.01     15.48 o 
  10   9   2        7.38        7.86     14.01 o 
  11   9   2       15.12       17.01     16.03 o 
  12   9   2       37.04       42.83     16.14 o 
 -12  10   2       56.31       78.28     14.35 o 
 -11  10   2        0.20       -8.77     12.04 o 
 -10  10   2       34.80       22.99     11.80 o 
  -9  10   2      143.31      126.28     13.13 o 
  -8  10   2       12.90       -0.49     14.97 o 
  -7  10   2       25.41       25.95     21.80 o 
  -6  10   2       49.80       40.44     12.26 o 
  -5  10   2      197.58      181.46     14.30 o 
  -4  10   2      411.21      400.62     24.16 o 
  -3  10   2      188.11      182.29      9.76 o 
  -2  10   2      406.20      373.96     12.49 o 
  -1  10   2       60.09       62.58      8.26 o 
   0  10   2        7.32       18.02      7.27 o 
   1  10   2      640.02      642.20     19.96 o 
   2  10   2        1.87        6.14     11.29 o 
   3  10   2       84.94       64.23      8.96 o 
   4  10   2      792.77      755.01     25.32 o 
   5  10   2        9.69        7.71      8.27 o 
   6  10   2        7.71        1.40      8.73 o 
   7  10   2       11.64       13.54     10.18 o 
   8  10   2       67.27       81.95     15.60 o 
   9  10   2       14.01       -9.65     14.10 o 
  10  10   2       17.78       20.24     16.37 o 
  11  10   2       65.72       92.03     19.42 o 
 -11  11   2       72.30       56.41     21.80 o 
 -10  11   2       31.46       15.50     16.28 o 
  -9  11   2      141.77      155.25     17.27 o 
  -8  11   2       11.49       37.46     13.52 o 
  -7  11   2        1.21       12.95     12.98 o 
  -6  11   2       64.13       72.69     12.98 o 
  -5  11   2       99.50      126.76     14.10 o 
  -4  11   2      409.08      428.61     18.90 o 
  -3  11   2      191.16      181.29     10.89 o 
  -2  11   2      210.68      215.71     11.21 o 
  -1  11   2      269.74      296.28     12.32 o 
   0  11   2       24.24       36.41     10.32 o 
   1  11   2       18.22       12.87      9.66 o 
   2  11   2       36.88       61.73     11.35 o 
   3  11   2      125.03      147.37     13.61 o 
   4  11   2       48.34       71.59     17.62 o 
   5  11   2        0.58        2.84      9.10 o 
   6  11   2       60.00       67.27     11.12 o 
   7  11   2      262.33      307.83     20.55 o 
   8  11   2      194.90      166.49     18.69 o 
   9  11   2       43.00       20.91     16.89 o 
  10  11   2       16.51        1.44     16.27 o 
  -9  12   2        2.81      -11.77     16.00 o 
  -8  12   2        5.32       -3.12     15.49 o 
  -7  12   2        7.15       -7.81     13.61 o 
  -6  12   2        1.51      -32.30     21.53 o 
  -5  12   2       31.50       53.15     14.10 o 
  -4  12   2       31.99       26.73     12.56 o 
  -3  12   2       37.87       77.12     13.15 o 
  -2  12   2       17.30       33.94     11.96 o 
  -1  12   2        0.25       11.84     11.12 o 
   0  12   2       69.66       53.85     12.03 o 
   1  12   2       35.24       26.44     17.33 o 
   2  12   2       38.27       21.89     21.53 o 
   3  12   2        4.87       -6.41     10.96 o 
   4  12   2        5.70        6.40     11.99 o 
   5  12   2        0.08       12.15     11.82 o 
   6  12   2       20.93       43.01     15.78 o 
   7  12   2        8.40       16.08     16.29 o 
   8  12   2       22.31       63.09     18.31 o 
  -7  13   2        4.91        4.85     15.92 o 
  -6  13   2        4.28       -2.13     15.21 o 
  -5  13   2       37.23       26.70     28.10 o 
  -4  13   2        2.00        7.88     20.48 o 
  -3  13   2       27.32       -1.58     17.86 o 
  -2  13   2        5.64       -6.30     18.91 o 
  -1  13   2      170.56      183.01     15.21 o 
   0  13   2      232.68      214.31     17.08 o 
   1  13   2       25.52       17.52     12.71 o 
   2  13   2       19.68       33.43     12.87 o 
   3  13   2       83.80       98.29     14.96 o 
   4  13   2       14.40        2.42     11.96 o 
   5  13   2        3.05       23.47     13.88 o 
   6  13   2       33.75       25.74     21.01 o 
  -4  14   2        0.22        8.40     22.06 o 
  -3  14   2       14.40       58.30     23.11 o 
  -2  14   2       39.39       45.70     20.48 o 
  -1  14   2       37.11       28.36     21.53 o 
   0  14   2        0.63       -3.94     13.74 o 
   1  14   2       24.88       14.25     14.80 o 
   2  14   2        2.22      -10.62     14.43 o 
   3  14   2        2.86       -5.01     12.86 o 
 -16   1   3       52.94       35.72     20.48 o 
 -15   1   3        8.21       25.42     12.19 o 
 -14   1   3        4.59       13.35      9.49 o 
 -13   1   3      795.11      788.07     28.05 o 
 -12   1   3      223.84      241.71     10.71 o 
 -11   1   3       73.45       74.60      6.68 o 
 -10   1   3      203.03      218.18     11.28 o 
  -9   1   3     2886.25     2928.54     24.51 o 
  -8   1   3      990.41      932.44     10.04 o 
  -7   1   3      384.14      395.09      6.35 o 
  -6   1   3     2797.92     2705.64     32.98 o 
  -5   1   3     5847.71     5670.41     34.29 o 
  -4   1   3       72.56       71.13      3.38 o 
  -3   1   3      728.19      858.04      6.83 o 
  -2   1   3    27855.17    27445.23    294.13 o 
  -1   1   3       90.51       97.16      4.95 o 
   0   1   3      189.19      217.28      5.49 o 
   1   1   3     4720.67     4817.27     63.59 o 
   2   1   3     6783.25     6814.96     68.72 o 
   3   1   3      427.16      384.08      8.00 o 
   4   1   3       80.99       75.84      4.21 o 
   5   1   3     5460.23     5620.30     51.40 o 
   6   1   3     4492.14     4257.70     47.91 o 
   7   1   3       18.08       13.01      4.32 o 
   8   1   3      524.77      547.52     10.67 o 
   9   1   3     4643.72     4591.95     32.07 o 
  10   1   3      193.84      181.10      7.49 o 
  11   1   3      231.05      258.42     12.74 o 
  12   1   3     1518.21     1465.12     33.96 o 
  13   1   3      617.30      659.64     18.65 o 
  14   1   3       87.01       80.55     14.87 o 
  15   1   3       28.09       21.01     22.59 o 
 -16   2   3       30.57        6.30     19.43 o 
 -15   2   3      214.17      238.51     25.21 o 
 -14   2   3      193.77      208.71     12.40 o 
 -13   2   3      202.37      180.42     11.33 o 
 -12   2   3      333.88      337.85     12.73 o 
 -11   2   3      204.08      249.41     12.65 o 
 -10   2   3        7.33        2.00      5.94 o 
  -9   2   3       37.07       48.71      4.44 o 
  -8   2   3     2083.04     2077.69     23.28 o 
  -7   2   3     1591.36     1638.77     15.92 o 
  -6   2   3       24.07       20.43      3.03 o 
  -5   2   3       88.99      102.40      3.87 o 
  -4   2   3      815.40      733.53      9.10 o 
  -3   2   3     2723.88     2770.21     17.76 o 
  -2   2   3     1042.09     1051.61     12.86 o 
  -1   2   3     2480.67     2542.02     17.27 o 
   0   2   3     4091.70     3943.43     27.62 o 
   1   2   3       18.61       20.89      2.89 o 
   2   2   3        6.89        9.14      3.00 o 
   3   2   3      633.34      582.36     17.05 o 
   4   2   3     8542.30     8565.50     85.31 o 
   5   2   3     1803.23     1734.16     19.49 o 
   6   2   3      128.47      173.94      6.60 o 
   7   2   3     2034.64     1942.26     37.75 o 
   8   2   3     5724.81     5488.97     53.60 o 
   9   2   3      121.81      113.73      7.96 o 
  10   2   3       57.90       58.65      6.82 o 
  11   2   3     2017.17     1928.68     22.45 o 
  12   2   3        9.19       10.89      7.04 o 
  13   2   3       33.91       50.74     25.74 o 
  14   2   3       86.23       93.92     15.01 o 
  15   2   3      398.19      385.52     33.62 o 
 -16   3   3       29.91       23.38     14.64 o 
 -15   3   3       70.04       51.61     14.67 o 
 -14   3   3        1.53        1.18      9.18 o 
 -13   3   3      127.90      152.75     16.07 o 
 -12   3   3      381.16      327.45     12.64 o 
 -11   3   3       84.19       68.89      8.28 o 
 -10   3   3       36.68       33.60      5.66 o 
  -9   3   3      215.83      158.19      6.87 o 
  -8   3   3       15.52        3.15      7.68 o 
  -7   3   3        2.37       -3.53      4.30 o 
  -6   3   3      183.02      161.96      4.85 o 
  -5   3   3      142.57      128.04      8.14 o 
  -4   3   3      637.57      667.58      7.16 o 
  -3   3   3     1804.58     1925.82     14.72 o 
  -2   3   3      539.61      562.28      7.43 o 
  -1   3   3      616.55      653.33      8.19 o 
   0   3   3      189.69      183.50      4.03 o 
   1   3   3      324.19      381.37      7.76 o 
   2   3   3     2416.04     2579.48     23.11 o 
   3   3   3      258.00      315.80      8.26 o 
   4   3   3      127.48      130.46      8.00 o 
   5   3   3      170.14      166.31      7.12 o 
   6   3   3      281.32      321.74      9.84 o 
   7   3   3       41.68       32.89      5.79 o 
   8   3   3     1238.83     1294.92     19.63 o 
   9   3   3     1206.47     1244.12     16.98 o 
  10   3   3      227.04      242.41     15.24 o 
  11   3   3      110.74      100.17      8.23 o 
  12   3   3      239.43      255.73     10.77 o 
  13   3   3      315.76      357.03     24.60 o 
  14   3   3        4.18        5.37     10.27 o 
  15   3   3       33.28       29.41     22.06 o 
 -16   4   3       57.46       56.46     17.08 o 
 -15   4   3      139.19      127.66     19.70 o 
 -14   4   3      225.58      233.34     22.06 o 
 -13   4   3       44.09       51.99     12.56 o 
 -12   4   3       11.13       12.91      7.73 o 
 -11   4   3     1441.38     1434.21     21.53 o 
 -10   4   3      382.89      364.59     10.54 o 
  -9   4   3       15.74       24.23      6.55 o 
  -8   4   3     1318.94     1271.22     18.98 o 
  -7   4   3      610.35      590.48     12.16 o 
  -6   4   3      850.63      812.64     13.38 o 
  -5   4   3     4486.54     4551.51     42.08 o 
  -4   4   3    10318.92    10227.36     82.41 o 
  -3   4   3     3482.07     3410.20     25.70 o 
  -2   4   3      516.82      575.70      9.65 o 
  -1   4   3      162.09      129.78      9.19 o 
   0   4   3     2183.32     1964.42     13.97 o 
   1   4   3     2325.21     2256.75     18.44 o 
   2   4   3      557.68      515.78     10.06 o 
   3   4   3     3108.45     3035.37     27.53 o 
   4   4   3     2620.19     2545.93     25.26 o 
   5   4   3     2289.39     2346.66     24.83 o 
   6   4   3      283.04      244.92      9.87 o 
   7   4   3     3988.47     3933.75     38.74 o 
   8   4   3     2817.42     2648.41     29.21 o 
   9   4   3      123.46       92.89      8.49 o 
  10   4   3      511.78      536.67     30.92 o 
  11   4   3      521.56      541.56     14.10 o 
  12   4   3      620.37      612.98     18.80 o 
  13   4   3       84.93       98.33     11.42 o 
  14   4   3      236.28      225.24     14.26 o 
  15   4   3      199.38      214.83     15.26 o 
 -15   5   3        0.03      -12.36     24.42 o 
 -14   5   3       63.43       62.77     15.23 o 
 -13   5   3        5.41       -0.79     12.63 o 
 -12   5   3      150.82      186.58     14.96 o 
 -11   5   3       27.72       25.50      6.81 o 
 -10   5   3       70.33      103.69     10.95 o 
  -9   5   3       61.58       82.29      8.01 o 
  -8   5   3      179.90      159.91      8.75 o 
  -7   5   3       78.79       80.21      6.77 o 
  -6   5   3      682.42      701.75     30.82 o 
  -5   5   3     3611.88     3648.34     25.91 o 
  -4   5   3     2251.21     2245.65     18.17 o 
  -3   5   3      420.69      444.33      7.85 o 
  -2   5   3       14.51       22.98      3.51 o 
  -1   5   3     5339.39     5874.58     55.50 o 
   0   5   3       26.91       26.80      3.17 o 
   1   5   3        5.68       13.80      9.87 o 
   2   5   3     1555.03     1418.40     14.59 o 
   3   5   3      120.76      173.09      7.18 o 
   4   5   3       88.29      109.80      6.54 o 
   5   5   3      260.67      231.38     13.31 o 
   6   5   3      763.59      686.99     23.28 o 
   7   5   3      521.75      475.54     14.19 o 
   8   5   3      284.28      286.91      9.62 o 
   9   5   3       99.10       95.77      8.94 o 
  10   5   3      116.99      114.13     10.20 o 
  11   5   3        3.69       -4.76     17.33 o 
  12   5   3       23.67       23.00     12.71 o 
  13   5   3       26.87        7.12     10.79 o 
  14   5   3       20.91       -2.99     11.63 o 
 -15   6   3       12.23      -10.30     15.21 o 
 -14   6   3        6.25        3.55     14.30 o 
 -13   6   3       32.46       46.74     14.30 o 
 -12   6   3       60.92       52.01     13.15 o 
 -11   6   3        2.96        7.40     12.12 o 
 -10   6   3      280.07      271.33     15.03 o 
  -9   6   3      229.09      223.95     10.68 o 
  -8   6   3     1173.19     1122.48     19.26 o 
  -7   6   3     1599.12     1464.48     22.68 o 
  -6   6   3      386.40      376.14     11.50 o 
  -5   6   3      253.51      238.23     11.33 o 
  -4   6   3      192.13      217.47      6.67 o 
  -3   6   3     2333.88     2349.60     29.64 o 
  -2   6   3      841.09      907.64     15.18 o 
  -1   6   3      932.05      883.87     10.34 o 
   0   6   3      901.12      848.31     11.55 o 
   1   6   3     2112.84     2194.72     36.92 o 
   2   6   3      482.46      522.84      9.84 o 
   3   6   3     1681.22     1697.78     17.58 o 
   4   6   3     1799.32     1792.12     18.66 o 
   5   6   3      239.11      267.99     18.29 o 
   6   6   3     1385.34     1337.68     25.65 o 
   7   6   3      356.41      376.79     12.57 o 
   8   6   3      324.01      334.74     14.94 o 
   9   6   3        6.13        5.00      8.21 o 
  10   6   3      182.03      189.62     14.49 o 
  11   6   3      362.69      354.45     20.18 o 
  12   6   3        5.25        4.11     13.09 o 
  13   6   3       39.68       17.45     15.04 o 
  14   6   3       77.63       67.97     13.27 o 
 -14   7   3        4.28        9.72     18.65 o 
 -13   7   3      100.03      116.20     15.60 o 
 -12   7   3      222.42      220.20     13.51 o 
 -11   7   3       11.75        7.95     10.01 o 
 -10   7   3       26.22       32.61      8.80 o 
  -9   7   3      201.34      232.81     17.11 o 
  -8   7   3      651.65      659.44     21.72 o 
  -7   7   3     2248.94     2218.48     27.17 o 
  -6   7   3     1290.11     1326.86     25.60 o 
  -5   7   3     1154.26     1150.83     25.64 o 
  -4   7   3       10.45       12.52      4.61 o 
  -3   7   3      285.02      289.20      8.21 o 
  -2   7   3     1171.80     1165.67     23.73 o 
  -1   7   3      641.23      635.38      9.12 o 
   0   7   3        2.47        2.63      4.21 o 
   1   7   3       27.79       21.03      4.77 o 
   2   7   3      299.95      283.56      8.66 o 
   3   7   3      904.68      887.70     24.43 o 
   4   7   3      343.21      322.12      9.43 o 
   5   7   3     1192.12     1116.65     33.89 o 
   6   7   3     1557.17     1541.04     24.79 o 
   7   7   3      271.52      279.98     12.04 o 
   8   7   3       11.99        6.03      8.42 o 
   9   7   3      278.70      293.42     13.33 o 
  10   7   3      514.80      492.84     22.45 o 
  11   7   3       21.73       18.05     14.80 o 
  12   7   3      169.23      209.82     18.29 o 
  13   7   3       60.90       99.47     17.62 o 
 -14   8   3       30.45       28.36     23.37 o 
 -13   8   3        0.40        6.31     39.13 o 
 -12   8   3        4.83        1.80     11.20 o 
 -11   8   3       57.73       39.52     11.28 o 
 -10   8   3       56.25       23.82      9.76 o 
  -9   8   3        0.58        1.64      8.84 o 
  -8   8   3      164.06      134.10     10.88 o 
  -7   8   3        0.26       -8.40      7.87 o 
  -6   8   3      637.50      624.54     15.87 o 
  -5   8   3       77.22       72.25      8.48 o 
  -4   8   3       22.64        9.69      5.13 o 
  -3   8   3        1.64        2.17      4.80 o 
  -2   8   3       52.85       56.46      5.86 o 
  -1   8   3       10.95        8.88      6.42 o 
   0   8   3       77.77       67.67     10.13 o 
   1   8   3       68.03       62.49      6.36 o 
   2   8   3       15.88       14.66      5.27 o 
   3   8   3        3.87        3.83      5.65 o 
   4   8   3        4.09       -2.43      5.81 o 
   5   8   3       41.03       46.95      8.36 o 
   6   8   3       18.46       22.23      8.16 o 
   7   8   3        4.80       -4.43      7.45 o 
   8   8   3        0.21       -2.33      8.50 o 
   9   8   3      100.53      113.59     11.16 o 
  10   8   3        9.11        9.68     14.47 o 
  11   8   3        7.38       -2.67     13.61 o 
  12   8   3       19.89       19.08     21.01 o 
 -13   9   3        0.88       -0.53     23.11 o 
 -12   9   3       66.56       66.34     13.12 o 
 -11   9   3       40.73       28.54     13.16 o 
 -10   9   3       34.96       30.48     10.60 o 
  -9   9   3      265.41      264.29     14.04 o 
  -8   9   3        2.80        0.72      9.86 o 
  -7   9   3       31.98       39.09      9.03 o 
  -6   9   3      459.57      421.49     15.16 o 
  -5   9   3      234.49      218.76     14.17 o 
  -4   9   3       65.27       78.98     10.35 o 
  -3   9   3      156.12      160.02      9.04 o 
  -2   9   3       54.43       58.23      7.82 o 
  -1   9   3       27.26       28.02      7.05 o 
   0   9   3      124.44      138.50      9.09 o 
   1   9   3      172.40      181.00      9.90 o 
   2   9   3      564.34      520.67     12.19 o 
   3   9   3      220.97      219.03     10.24 o 
   4   9   3        6.35        7.40      7.61 o 
   5   9   3     1128.32     1050.48     20.05 o 
   6   9   3      476.36      494.54     23.59 o 
   7   9   3      574.42      526.11     17.18 o 
   8   9   3       44.03       52.07     10.80 o 
   9   9   3      158.39      185.94     17.41 o 
  10   9   3       75.11       53.43     24.69 o 
  11   9   3        0.28        8.20     15.59 o 
  12   9   3       66.63       86.20     18.69 o 
 -12  10   3        7.50        7.72     12.79 o 
 -11  10   3        1.45        0.14     11.80 o 
 -10  10   3      126.31      141.09     14.04 o 
  -9  10   3       18.82       18.96     12.27 o 
  -8  10   3       48.62       47.06     11.02 o 
  -7  10   3      188.09      224.39     15.25 o 
  -6  10   3      197.62      195.01     12.16 o 
  -5  10   3        1.71        5.55     10.46 o 
  -4  10   3       12.15       30.46     10.77 o 
  -3  10   3        4.05        3.23      7.40 o 
  -2  10   3        0.25       -0.46      7.49 o 
  -1  10   3       29.85       37.95      7.96 o 
   0  10   3       63.52       83.47      8.88 o 
   1  10   3      234.34      245.03     11.82 o 
   2  10   3       10.24       -2.36      9.66 o 
   3  10   3      135.52      153.68     14.93 o 
   4  10   3      233.04      241.63     12.42 o 
   5  10   3        2.58        7.79     11.90 o 
   6  10   3       74.25       83.60     15.49 o 
   7  10   3       18.12       31.33     10.55 o 
   8  10   3       22.34       16.95     14.84 o 
   9  10   3        4.11      -11.48     13.87 o 
  10  10   3       39.24       52.31     17.72 o 
  11  10   3        5.63       11.03     24.69 o 
 -11  11   3        0.77       -4.52     12.33 o 
 -10  11   3        6.47        1.72     12.12 o 
  -9  11   3        0.86      -12.52     13.98 o 
  -8  11   3       16.41       -0.46     13.83 o 
  -7  11   3        1.45      -12.74     11.82 o 
  -6  11   3       21.40        4.32     11.86 o 
  -5  11   3       25.21       21.41     11.66 o 
  -4  11   3        5.08       -8.09     11.32 o 
  -3  11   3        4.35       10.36     10.21 o 
  -2  11   3       84.84       77.47      9.67 o 
  -1  11   3        9.40        9.17      8.75 o 
   0  11   3        5.69        5.00     10.17 o 
   1  11   3       10.26        3.89      9.84 o 
   2  11   3       47.52       59.63     12.19 o 
   3  11   3        4.39        3.45     10.58 o 
   4  11   3        4.50       -9.92     11.48 o 
   5  11   3       12.14       14.23     10.12 o 
   6  11   3       44.88       39.31     11.09 o 
   7  11   3        8.16        1.71     10.97 o 
   8  11   3      101.37      109.93     17.87 o 
   9  11   3       32.69       41.66     16.65 o 
  -9  12   3       27.06       20.00     14.84 o 
  -8  12   3        2.72       13.67     14.21 o 
  -7  12   3       58.57       60.14     15.78 o 
  -6  12   3        0.68       -9.31     13.73 o 
  -5  12   3       33.61       44.76     14.10 o 
  -4  12   3       40.15       41.40     19.17 o 
  -3  12   3       15.59      -12.11     11.44 o 
  -2  12   3       11.21       18.73     11.87 o 
  -1  12   3       11.05       21.80     12.19 o 
   0  12   3       11.68       -9.95     16.02 o 
   1  12   3       79.15       81.35     13.15 o 
   2  12   3       34.92       27.31     11.66 o 
   3  12   3        6.89       -7.15     16.28 o 
   4  12   3       32.89       41.06     12.48 o 
   5  12   3       19.63       25.09     12.86 o 
   6  12   3       17.81       12.96     14.01 o 
   7  12   3       93.93      119.43     19.10 o 
   8  12   3        1.91       -7.35     24.16 o 
  -7  13   3        0.52      -12.65     16.02 o 
  -6  13   3       48.02       55.94     15.97 o 
  -5  13   3       46.39       56.65     16.13 o 
  -4  13   3        0.21       -8.43     14.30 o 
  -3  13   3       10.69       21.53     18.38 o 
  -2  13   3       10.21        5.78     19.43 o 
  -1  13   3        4.96       -7.88     16.81 o 
   0  13   3        4.07       -4.85     13.18 o 
   1  13   3       18.17       15.53     12.98 o 
   2  13   3       66.36       99.42     24.42 o 
   3  13   3        6.95       -4.42     23.90 o 
   4  13   3       12.40       29.88     14.97 o 
   5  13   3       16.73       30.03     14.21 o 
   6  13   3        7.95      -19.96     22.59 o 
  -3  14   3       11.20       14.18     20.48 o 
  -2  14   3        7.16       -7.35     21.53 o 
  -1  14   3       53.15       39.39     22.59 o 
   0  14   3        1.24       -0.07     28.89 o 
   1  14   3        0.61        3.66     14.84 o 
   2  14   3        6.95       10.49     15.01 o 
 -15   0   4       62.99       58.83     18.38 o 
 -14   0   4        7.80       26.79     16.28 o 
 -13   0   4        8.41        0.53     14.71 o 
 -12   0   4      540.14      523.34     17.64 o 
 -11   0   4       32.70       17.86      8.52 o 
 -10   0   4      555.52      614.30     16.71 o 
  -9   0   4      731.02      659.59     15.41 o 
  -8   0   4      939.74      843.93     32.83 o 
  -7   0   4     1394.25     1468.75     14.71 o 
  -6   0   4      716.06      732.99     10.08 o 
  -5   0   4     6880.90     7097.37     58.08 o 
  -4   0   4     1207.80     1111.44     18.38 o 
  -3   0   4      130.31      141.34      5.53 o 
  -2   0   4      827.09      773.54     12.87 o 
  -1   0   4     5830.41     5506.57     65.65 o 
   0   0   4     3028.04     3103.62     41.49 o 
   1   0   4      352.92      347.18     12.08 o 
   2   0   4    28640.86    30301.38    319.87 o 
   3   0   4     7868.48     7857.53     94.54 o 
   4   0   4     5800.56     6519.75     82.99 o 
   5   0   4     1973.44     1932.87     35.72 o 
   6   0   4     5151.41     4908.85     68.81 o 
   7   0   4     4994.70     4956.65     71.43 o 
   8   0   4      436.54      451.18     21.53 o 
   9   0   4     1042.05     1070.96     31.51 o 
  10   0   4      554.16      538.89     24.16 o 
  11   0   4     1035.29      931.77     32.56 o 
  12   0   4        2.07      -22.06     14.71 o 
  13   0   4     2062.57     2078.36     50.95 o 
  14   0   4      422.15      358.74     27.31 o 
 -16   1   4       29.20       42.64     14.10 o 
 -15   1   4      101.63       90.67     14.05 o 
 -14   1   4       19.18       11.87     14.97 o 
 -13   1   4       14.52       12.41      8.06 o 
 -12   1   4       21.02       14.84      7.78 o 
 -11   1   4      748.44      770.07     15.66 o 
 -10   1   4       55.71       62.49      5.78 o 
  -9   1   4      312.44      297.06      8.51 o 
  -8   1   4        4.74       10.11      3.31 o 
  -7   1   4       18.32       18.56      3.25 o 
  -6   1   4     3189.64     3347.34     23.33 o 
  -5   1   4     1505.42     1567.00     13.95 o 
  -4   1   4      701.78      739.23      6.99 o 
  -3   1   4     1563.48     1554.49     14.48 o 
  -2   1   4        4.85        9.62      2.54 o 
  -1   1   4     1305.70     1426.15     16.50 o 
   0   1   4      782.44      715.66     26.52 o 
   1   1   4     1217.69     1232.61     16.52 o 
   2   1   4      282.25      254.96     16.02 o 
   3   1   4     1600.41     1695.41     17.58 o 
   4   1   4      139.81      202.24      7.35 o 
   5   1   4     1691.33     1605.94     16.68 o 
   6   1   4        8.54        4.81      4.01 o 
   7   1   4       13.77        5.18      4.58 o 
   8   1   4      459.81      422.43     13.03 o 
   9   1   4      594.04      611.28     15.76 o 
  10   1   4      104.42       92.60      9.59 o 
  11   1   4        9.84       13.88      8.18 o 
  12   1   4      655.69      659.73     18.39 o 
  13   1   4       86.79       82.76     11.16 o 
  14   1   4       77.44       81.31     15.76 o 
  15   1   4       58.47       42.02     22.59 o 
 -16   2   4        2.08       -1.19     13.68 o 
 -15   2   4      479.82      477.81     17.70 o 
 -14   2   4       28.49       38.43      9.89 o 
 -13   2   4      217.71      219.44     11.86 o 
 -12   2   4       35.36       32.44      8.19 o 
 -11   2   4        6.84       14.18      6.54 o 
 -10   2   4        7.69        7.43      6.95 o 
  -9   2   4     1586.58     1558.66     20.16 o 
  -8   2   4      714.40      698.96     10.30 o 
  -7   2   4        4.22        5.46      3.55 o 
  -6   2   4      746.08      753.68      9.26 o 
  -5   2   4      695.32      694.75      8.81 o 
  -4   2   4     5926.98     6227.62     33.22 o 
  -3   2   4      827.74      886.86      8.96 o 
  -2   2   4      829.64      776.81      8.50 o 
  -1   2   4     1707.85     1736.46     12.33 o 
   0   2   4      284.33      260.34     15.02 o 
   1   2   4      175.02      146.40      5.44 o 
   2   2   4     2092.34     2181.93     20.71 o 
   3   2   4     4733.62     5071.10     38.28 o 
   4   2   4      371.10      388.67      7.47 o 
   5   2   4     1569.54     1565.45     17.14 o 
   6   2   4     2937.66     2999.41     34.42 o 
   7   2   4      293.23      280.27      8.81 o 
   8   2   4     2005.66     1901.11     21.01 o 
   9   2   4      500.06      509.21     14.10 o 
  10   2   4      438.26      469.29     17.74 o 
  11   2   4       70.67       86.75      9.32 o 
  12   2   4      219.38      238.99     13.40 o 
  13   2   4      108.63      136.64     12.73 o 
  14   2   4      596.28      607.98     27.12 o 
 -16   3   4       57.22       60.43     15.97 o 
 -15   3   4       57.20       75.10     11.73 o 
 -14   3   4      238.34      275.99     21.23 o 
 -13   3   4       16.47       18.90      8.79 o 
 -12   3   4       13.72       14.94      8.23 o 
 -11   3   4       25.23       35.90      7.61 o 
 -10   3   4      603.53      579.06     17.14 o 
  -9   3   4      909.23      919.09     15.26 o 
  -8   3   4      601.05      635.92     17.24 o 
  -7   3   4     2918.21     2847.09     62.07 o 
  -6   3   4     1961.28     1902.09     41.09 o 
  -5   3   4     2665.60     2704.74     34.13 o 
  -4   3   4     1669.79     1667.77     12.01 o 
  -3   3   4     4201.64     4357.67     30.80 o 
  -2   3   4     3013.41     3087.54     21.75 o 
  -1   3   4      790.25      792.55      9.08 o 
   0   3   4     3391.07     3327.37     22.85 o 
   1   3   4     4339.61     4169.24     30.73 o 
   2   3   4      972.48      901.61     13.26 o 
   3   3   4     1077.94     1016.07     18.51 o 
   4   3   4     6879.25     6787.38     52.12 o 
   5   3   4     1631.06     1559.82     30.55 o 
   6   3   4      267.31      295.29     10.16 o 
   7   3   4      408.34      393.04     10.59 o 
   8   3   4      506.09      464.29     11.43 o 
   9   3   4      499.91      456.16     12.29 o 
  10   3   4       79.91       85.86      8.01 o 
  11   3   4      680.70      694.43     15.60 o 
  12   3   4      363.08      362.17     13.41 o 
  13   3   4      181.54      153.64     13.17 o 
  14   3   4        2.27       14.33     34.40 o 
 -16   4   4       12.21        1.90     16.81 o 
 -15   4   4        1.19        1.95     13.39 o 
 -14   4   4        3.81        8.33      9.73 o 
 -13   4   4       26.95       28.73      9.74 o 
 -12   4   4       98.15       60.56      8.87 o 
 -11   4   4        3.48       -4.21      7.02 o 
 -10   4   4      381.10      382.71     13.70 o 
  -9   4   4        6.14        7.21      7.34 o 
  -8   4   4       77.42       62.65      6.84 o 
  -7   4   4      469.80      463.07     11.33 o 
  -6   4   4      265.22      253.73      8.78 o 
  -5   4   4      279.46      262.22      8.14 o 
  -4   4   4     2264.26     2333.35     21.30 o 
  -3   4   4      216.41      240.82      6.13 o 
  -2   4   4       11.05       14.53      3.35 o 
  -1   4   4      917.72     1149.34     11.92 o 
   0   4   4      103.13      135.81      4.79 o 
   1   4   4      939.67      937.86      9.51 o 
   2   4   4      160.55      188.20      7.17 o 
   3   4   4      488.70      424.99     10.40 o 
   4   4   4      166.18      162.04      7.76 o 
   5   4   4       34.34       22.53      5.96 o 
   6   4   4       76.07       63.60      7.13 o 
   7   4   4       49.16       63.56      7.72 o 
   8   4   4       31.88       31.54      7.94 o 
   9   4   4       31.67       19.40      6.87 o 
  10   4   4      220.74      183.70      9.58 o 
  11   4   4        3.06       -3.36      7.08 o 
  12   4   4       13.55        3.67      7.96 o 
  13   4   4       27.98        3.71     15.34 o 
  14   4   4      153.92      187.86     22.74 o 
 -15   5   4        1.32       -5.46     14.84 o 
 -14   5   4      110.40      107.09     15.38 o 
 -13   5   4      192.88      182.48     11.83 o 
 -12   5   4        1.11       -3.01      8.32 o 
 -11   5   4      591.22      545.21     15.44 o 
 -10   5   4        7.23       20.69      7.71 o 
  -9   5   4       21.98       28.44      7.35 o 
  -8   5   4       79.54       80.05      7.87 o 
  -7   5   4      704.59      683.81     19.70 o 
  -6   5   4      677.94      648.70     13.23 o 
  -5   5   4      235.93      240.64      9.26 o 
  -4   5   4      137.06      146.05      5.58 o 
  -3   5   4      252.61      214.77      7.05 o 
  -2   5   4     1677.89     1650.60     19.88 o 
  -1   5   4       38.49       54.34     12.58 o 
   0   5   4     3630.32     3481.81     32.25 o 
   1   5   4      946.17      881.51     16.63 o 
   2   5   4      539.82      564.86     12.88 o 
   3   5   4     1943.37     1834.59     21.65 o 
   4   5   4     1223.00     1248.51     18.27 o 
   5   5   4     1298.17     1293.86     22.73 o 
   6   5   4      170.73      183.70     10.31 o 
   7   5   4     1307.62     1291.45     20.71 o 
   8   5   4     1404.23     1449.53     23.62 o 
   9   5   4      537.56      539.49     16.36 o 
  10   5   4        4.16        0.01      8.46 o 
  11   5   4      433.39      479.83     14.29 o 
  12   5   4      732.80      680.72     20.82 o 
  13   5   4       33.60       40.06     12.21 o 
  14   5   4      207.01      260.98     16.30 o 
 -15   6   4        4.87        4.37     17.07 o 
 -14   6   4        8.76       14.64     13.83 o 
 -13   6   4        3.86        9.04     16.54 o 
 -12   6   4       83.03      101.51     10.38 o 
 -11   6   4        0.70        0.28      8.97 o 
 -10   6   4       45.72       60.35      9.26 o 
  -9   6   4       18.28        3.76      7.85 o 
  -8   6   4      126.00      190.66     10.16 o 
  -7   6   4       87.12      100.61      7.97 o 
  -6   6   4      195.85      225.84      9.39 o 
  -5   6   4      314.63      362.22     11.21 o 
  -4   6   4      182.32      199.52      6.67 o 
  -3   6   4      140.65      149.79      6.14 o 
  -2   6   4       52.53       47.64      4.77 o 
  -1   6   4     1297.50     1303.52     22.56 o 
   0   6   4       35.18       36.68      3.96 o 
   1   6   4       50.61       45.80      4.85 o 
   2   6   4     1136.33     1154.68     33.96 o 
   3   6   4      889.44      838.07     13.26 o 
   4   6   4        7.87       13.72      5.32 o 
   5   6   4      172.92      173.31      9.17 o 
   6   6   4     1993.36     1842.97     25.24 o 
   7   6   4      305.58      300.16     12.27 o 
   8   6   4       33.14       29.56      8.49 o 
   9   6   4      147.83      135.72     10.85 o 
  10   6   4      276.70      316.48     14.62 o 
  11   6   4      135.04      145.90     12.62 o 
  12   6   4        8.05        3.95     11.63 o 
  13   6   4      343.24      326.73     16.45 o 
 -14   7   4       52.39       32.31     22.59 o 
 -13   7   4        4.94       11.80     13.73 o 
 -12   7   4        0.46       20.62     20.48 o 
 -11   7   4        3.00        3.19      9.72 o 
 -10   7   4       42.09       22.24      9.27 o 
  -9   7   4       92.42       66.04      9.76 o 
  -8   7   4       60.30       55.75      8.54 o 
  -7   7   4     1797.59     1814.69     44.82 o 
  -6   7   4       18.21       38.42      9.55 o 
  -5   7   4      106.32      119.52      8.57 o 
  -4   7   4        3.24       16.32      6.16 o 
  -3   7   4      368.33      331.64     10.69 o 
  -2   7   4       25.02       13.76      5.61 o 
  -1   7   4        3.12        7.72      4.58 o 
   0   7   4      226.75      225.21      7.57 o 
   1   7   4      196.98      197.72      9.63 o 
   2   7   4       63.83       63.18      6.75 o 
   3   7   4      814.18      767.62     13.47 o 
   4   7   4       17.29        9.96      6.00 o 
   5   7   4      596.12      587.10     12.86 o 
   6   7   4      231.29      215.20     10.73 o 
   7   7   4       10.39        8.96      8.80 o 
   8   7   4      543.78      539.56     17.13 o 
   9   7   4       42.70       52.72     13.29 o 
  10   7   4       80.60       72.28     11.01 o 
  11   7   4      334.54      362.72     31.78 o 
  12   7   4       60.67       63.07     17.50 o 
 -13   8   4       33.68       43.74     16.81 o 
 -12   8   4       65.30       72.75     22.85 o 
 -11   8   4       77.31       71.02     12.41 o 
 -10   8   4       49.47       31.61     10.14 o 
  -9   8   4      171.51      178.12     13.11 o 
  -8   8   4      328.91      342.07     13.81 o 
  -7   8   4        6.58       12.46      8.36 o 
  -6   8   4      331.37      329.03     12.30 o 
  -5   8   4      800.72      839.67     24.42 o 
  -4   8   4      807.84      810.93     19.55 o 
  -3   8   4        7.36        7.78      5.65 o 
  -2   8   4      712.20      731.41     15.77 o 
  -1   8   4     1850.68     1923.16     22.14 o 
   0   8   4      291.75      295.80     13.64 o 
   1   8   4      280.74      295.31     10.02 o 
   2   8   4     1456.68     1397.38     25.40 o 
   3   8   4      143.77      146.29      8.43 o 
   4   8   4        1.33       -4.65      6.34 o 
   5   8   4      108.74      103.54      8.21 o 
   6   8   4       50.95       79.25     13.73 o 
   7   8   4       89.60       91.22     10.13 o 
   8   8   4       59.55       46.76     10.73 o 
   9   8   4      164.96      170.52     12.52 o 
  10   8   4      479.86      539.74     25.65 o 
  11   8   4       31.60       35.46     17.12 o 
  12   8   4        0.37      -11.21     15.89 o 
 -13   9   4       30.66       37.55     17.83 o 
 -12   9   4        2.71       -6.02     11.95 o 
 -11   9   4       47.29       64.51     12.73 o 
 -10   9   4       47.94       55.64     11.59 o 
  -9   9   4       41.53       12.38      9.95 o 
  -8   9   4      131.39      138.69     11.58 o 
  -7   9   4        3.16       17.14      8.68 o 
  -6   9   4       35.28       52.63      9.24 o 
  -5   9   4       41.63       47.23      9.10 o 
  -4   9   4       10.17       27.60      8.29 o 
  -3   9   4      198.28      244.84     11.00 o 
  -2   9   4        1.78        8.06     10.81 o 
  -1   9   4      237.32      230.91     10.41 o 
   0   9   4        5.78        6.83      7.45 o 
   1   9   4       26.67       51.77      9.23 o 
   2   9   4       21.11       25.44      7.96 o 
   3   9   4       29.92       28.01      7.05 o 
   4   9   4       18.93       29.03      8.34 o 
   5   9   4      303.14      336.06     16.61 o 
   6   9   4      252.17      234.92     12.90 o 
   7   9   4       51.06       32.21     10.61 o 
   8   9   4       20.73       31.80     10.82 o 
   9   9   4       67.50       81.64     15.79 o 
  10   9   4        9.50       13.99     34.93 o 
  11   9   4        7.15        4.91     16.65 o 
 -11  10   4        7.38       -0.88     12.38 o 
 -10  10   4        6.47       20.06     11.61 o 
  -9  10   4        0.45       -6.59     10.68 o 
  -8  10   4       44.69       28.72     10.80 o 
  -7  10   4        0.81       13.23      9.78 o 
  -6  10   4        0.31        4.50     10.47 o 
  -5  10   4       50.33       37.27     10.00 o 
  -4  10   4        1.97        7.88      8.08 o 
  -3  10   4       55.06       44.08     11.07 o 
  -2  10   4      154.07      129.90      9.82 o 
  -1  10   4      589.37      522.69     20.90 o 
   0  10   4       16.89        9.90      8.38 o 
   1  10   4        6.16       12.83      8.75 o 
   2  10   4       45.13       52.04     11.65 o 
   3  10   4       56.10       52.88     13.92 o 
   4  10   4       10.64       16.64      8.94 o 
   5  10   4       11.18       -1.92     10.73 o 
   6  10   4       50.38       35.92     11.71 o 
   7  10   4        5.67        5.45     10.40 o 
   8  10   4        0.10        0.88     10.85 o 
   9  10   4       80.61       94.28     17.60 o 
  10  10   4       17.51       16.28     16.50 o 
 -10  11   4        2.86       11.26     12.53 o 
  -9  11   4       19.00       20.01     18.68 o 
  -8  11   4        0.39       11.65     11.10 o 
  -7  11   4       33.99       53.11     11.62 o 
  -6  11   4       10.13       22.15     13.73 o 
  -5  11   4       12.33       15.32     12.98 o 
  -4  11   4        1.95       -7.62     10.40 o 
  -3  11   4       47.56       63.54     13.39 o 
  -2  11   4      456.08      439.27     18.38 o 
  -1  11   4      190.80      177.84     11.61 o 
   0  11   4       23.87       37.50      9.28 o 
   1  11   4      544.27      609.72     38.60 o 
   2  11   4       12.24        5.24     16.54 o 
   3  11   4        0.95       19.81     11.35 o 
   4  11   4      222.97      241.87     22.59 o 
   5  11   4      157.07      147.61     28.89 o 
   6  11   4       43.94       61.64     13.17 o 
   7  11   4        4.09        1.09     11.09 o 
   8  11   4       49.65       77.38     17.41 o 
  -8  12   4        0.01       11.00     15.70 o 
  -7  12   4        4.29        3.72     15.17 o 
  -6  12   4        6.42        3.26     14.47 o 
  -5  12   4        1.27       -9.28     12.24 o 
  -4  12   4        6.83       10.07     12.86 o 
  -3  12   4       35.48       18.81     13.55 o 
  -2  12   4        8.54        4.16     13.13 o 
  -1  12   4        9.09        6.30     16.28 o 
   0  12   4        1.58      -13.39     12.26 o 
   1  12   4       65.54       84.54     19.17 o 
   2  12   4       11.97        4.38     12.71 o 
   3  12   4        2.28        9.58     13.46 o 
   4  12   4        6.04        8.32     13.37 o 
   5  12   4       25.53       21.43     14.71 o 
   6  12   4       58.16       54.01     15.25 o 
   7  12   4       12.93       57.52     20.48 o 
  -6  13   4       22.82       38.60     16.66 o 
  -5  13   4       55.41       63.78     15.76 o 
  -4  13   4        7.22      -11.62     14.47 o 
  -3  13   4       11.66        4.16     13.73 o 
  -2  13   4       26.89       44.65     21.53 o 
  -1  13   4        0.75       21.01     19.96 o 
   0  13   4       29.35       20.70     13.09 o 
   1  13   4       60.74       40.74     13.89 o 
   2  13   4        1.73       23.25     14.58 o 
   3  13   4       13.29       27.26     13.75 o 
   4  13   4       51.60       47.89     14.84 o 
 -16   1   5       29.64       14.69     13.55 o 
 -15   1   5       51.66       60.40     20.22 o 
 -14   1   5       60.26       92.38     24.16 o 
 -13   1   5       10.22       -2.31     10.58 o 
 -12   1   5      169.05      170.70     10.69 o 
 -11   1   5      922.32      852.39     16.45 o 
 -10   1   5       55.61       46.76     10.03 o 
  -9   1   5      159.39      193.59      8.19 o 
  -8   1   5     1381.03     1272.56     17.36 o 
  -7   1   5      715.84      637.17      9.22 o 
  -6   1   5      559.49      586.54      8.64 o 
  -5   1   5     1406.24     1393.77     19.82 o 
  -4   1   5     3515.55     3408.00     23.12 o 
  -3   1   5      500.29      466.61      7.19 o 
  -2   1   5      367.87      377.20      7.68 o 
  -1   1   5     4053.54     3990.23     37.31 o 
   0   1   5     2669.06     2606.20     32.83 o 
   1   1   5      203.09      202.22      8.91 o 
   2   1   5     1209.99     1174.08     18.01 o 
   3   1   5     1163.63     1029.23     34.40 o 
   4   1   5     1382.95     1419.48     34.14 o 
   5   1   5       22.80       32.47      7.06 o 
   6   1   5     1466.09     1434.42     23.94 o 
   7   1   5     1659.96     1623.42     26.37 o 
   8   1   5     1317.47     1238.79     23.90 o 
   9   1   5      412.80      441.68     17.04 o 
  10   1   5     1775.21     1683.09     41.23 o 
  11   1   5     1161.90     1072.84     25.25 o 
  12   1   5       34.10       20.81     17.86 o 
  13   1   5      540.15      601.67     22.78 o 
  14   1   5      311.63      334.67     55.67 o 
 -16   2   5      112.60      138.17     16.08 o 
 -15   2   5        7.63       12.98     12.94 o 
 -14   2   5       16.91        7.47      9.63 o 
 -13   2   5      272.22      300.81     30.67 o 
 -12   2   5      100.44      105.47      9.49 o 
 -11   2   5       61.55       79.94      8.45 o 
 -10   2   5       56.72       68.87      7.40 o 
  -9   2   5      202.62      216.43      8.97 o 
  -8   2   5        1.05        4.68      6.49 o 
  -7   2   5      776.58      848.49     10.93 o 
  -6   2   5       20.92       24.84      3.87 o 
  -5   2   5     1856.69     1861.55     13.56 o 
  -4   2   5      119.84      107.76      3.76 o 
  -3   2   5      192.49      232.09      5.17 o 
  -2   2   5     2684.14     2647.74     23.23 o 
  -1   2   5      501.95      486.89     10.65 o 
   0   2   5     1930.92     1996.05     23.94 o 
   1   2   5     2403.08     2390.74     40.82 o 
   2   2   5     3493.76     3555.65     30.32 o 
   3   2   5      150.95      148.19      6.66 o 
   4   2   5     1052.16      985.80     19.33 o 
   5   2   5     1294.85     1230.62     19.93 o 
   6   2   5      862.28      848.44     25.83 o 
   7   2   5       59.44       78.19      6.69 o 
   8   2   5     1181.59     1114.13     18.57 o 
   9   2   5     1520.57     1441.39     23.35 o 
  10   2   5      351.17      319.66     13.33 o 
  11   2   5      529.22      517.15     17.46 o 
  12   2   5      537.63      523.59     18.02 o 
  13   2   5      181.74      195.42     14.70 o 
  14   2   5       16.89      -18.38     17.33 o 
 -16   3   5        9.39       -2.42     14.10 o 
 -15   3   5       40.47       38.04     11.34 o 
 -14   3   5        0.20        6.07      9.48 o 
 -13   3   5       16.43       19.30      8.86 o 
 -12   3   5        5.96       10.27      8.14 o 
 -11   3   5       13.37       14.50      7.45 o 
 -10   3   5       34.96       25.36      7.41 o 
  -9   3   5        3.19        1.84      7.98 o 
  -8   3   5       52.50       46.19      6.21 o 
  -7   3   5      208.65      191.71      7.68 o 
  -6   3   5       80.28       94.79      6.23 o 
  -5   3   5      481.56      513.83      9.55 o 
  -4   3   5     2058.08     1923.92     14.23 o 
  -3   3   5     3141.14     3369.46     23.96 o 
  -2   3   5      198.05      198.29      5.09 o 
  -1   3   5      454.18      429.86      6.59 o 
   0   3   5        7.85        6.53      2.94 o 
   1   3   5        0.55        6.72      6.04 o 
   2   3   5      232.95      225.64      5.57 o 
   3   3   5      838.64      817.36     13.54 o 
   4   3   5      490.49      534.59     10.66 o 
   5   3   5      288.37      329.12     10.79 o 
   6   3   5      149.52      164.76      7.77 o 
   7   3   5     2621.16     2550.09     33.89 o 
   8   3   5      386.57      339.92     11.00 o 
   9   3   5       11.51       17.60      6.72 o 
  10   3   5      632.70      589.21     14.68 o 
  11   3   5       39.74       40.57      8.62 o 
  12   3   5        3.03        0.04     15.85 o 
  13   3   5       47.23       70.82     12.83 o 
  14   3   5       77.90      124.93     26.26 o 
 -15   4   5       62.47       56.82     11.67 o 
 -14   4   5       80.06       93.19     11.53 o 
 -13   4   5        7.48       -0.44      9.03 o 
 -12   4   5       56.68       65.02      9.66 o 
 -11   4   5       90.39      109.64      9.15 o 
 -10   4   5      802.74      788.06     21.72 o 
  -9   4   5     1194.50     1134.74     18.09 o 
  -8   4   5       99.59       82.06      7.16 o 
  -7   4   5      127.33      135.62      7.48 o 
  -6   4   5     1338.65     1323.30     24.57 o 
  -5   4   5      849.79      867.44     15.16 o 
  -4   4   5       17.19       31.27      3.41 o 
  -3   4   5     2383.43     2403.22     18.83 o 
  -2   4   5      608.90      552.66      7.78 o 
  -1   4   5     1053.97     1061.67     11.98 o 
   0   4   5      960.86      964.14     11.49 o 
   1   4   5     2613.72     2573.67     22.73 o 
   2   4   5     3861.22     3743.77     69.33 o 
   3   4   5        1.19       -1.19      5.01 o 
   4   4   5      896.94      883.44     16.12 o 
   5   4   5     3321.51     3235.74     33.08 o 
   6   4   5     3204.33     3162.01     28.99 o 
   7   4   5       54.20       56.58     10.39 o 
   8   4   5      611.36      596.26     13.96 o 
   9   4   5     1295.48     1276.07     29.79 o 
  10   4   5        5.63       16.39      7.84 o 
  11   4   5      360.70      376.14     13.85 o 
  12   4   5      779.97      744.37     21.83 o 
  13   4   5      434.51      419.06     19.83 o 
 -15   5   5        0.32       -5.96     22.32 o 
 -14   5   5       17.70       27.65     10.26 o 
 -13   5   5       22.74       34.92     10.34 o 
 -12   5   5       48.12       78.19      9.86 o 
 -11   5   5       55.52       74.11     12.19 o 
 -10   5   5       10.44        2.87     13.66 o 
  -9   5   5     1440.35     1479.04     55.47 o 
  -8   5   5      736.89      793.86     16.91 o 
  -7   5   5      695.45      781.90     19.89 o 
  -6   5   5        0.41        1.32      5.64 o 
  -5   5   5        4.29       15.06      5.76 o 
  -4   5   5      256.50      313.89     10.02 o 
  -3   5   5        1.43       -0.86      3.86 o 
  -2   5   5       92.98       84.54      5.01 o 
  -1   5   5      282.91      279.35      7.64 o 
   0   5   5       69.01       68.48      4.85 o 
   1   5   5      115.36      109.58      7.12 o 
   2   5   5      980.08      923.25     18.54 o 
   3   5   5        4.22       -0.88      5.75 o 
   4   5   5      538.83      553.74     14.09 o 
   5   5   5      507.81      502.04     14.73 o 
   6   5   5      507.75      504.74     14.60 o 
   7   5   5        4.72       -1.42      7.63 o 
   8   5   5       20.82       13.09      8.87 o 
   9   5   5       56.73       51.82      9.93 o 
  10   5   5       56.50       36.25      8.71 o 
  11   5   5       42.63       47.92      9.21 o 
  12   5   5       95.59       92.98     10.60 o 
  13   5   5       89.37       95.31     13.20 o 
 -14   6   5       13.30       -8.62     14.10 o 
 -13   6   5       51.76       28.56     10.51 o 
 -12   6   5        0.40      -16.16     10.77 o 
 -11   6   5        3.79      -14.29     10.84 o 
 -10   6   5      698.55      610.47     16.71 o 
  -9   6   5       93.34       62.78      8.77 o 
  -8   6   5      304.45      286.61     11.31 o 
  -7   6   5     1468.29     1366.69     21.55 o 
  -6   6   5     1707.09     1445.12     25.21 o 
  -5   6   5      540.84      476.71     27.41 o 
  -4   6   5      337.04      342.64     11.12 o 
  -3   6   5      556.89      526.29     10.07 o 
  -2   6   5      432.76      410.90      9.14 o 
  -1   6   5      135.37      146.90      7.35 o 
   0   6   5       98.71       93.19      6.96 o 
   1   6   5      183.80      170.34      7.32 o 
   2   6   5      418.25      427.65     23.70 o 
   3   6   5      246.40      248.66      8.84 o 
   4   6   5       32.56       22.06      7.28 o 
   5   6   5      638.22      600.68     15.11 o 
   6   6   5      113.63      134.26     10.33 o 
   7   6   5        1.23        0.58      8.03 o 
   8   6   5      137.00      170.86     11.22 o 
   9   6   5      233.55      259.71     13.36 o 
  10   6   5        3.93        7.72      8.70 o 
  11   6   5       35.73       47.75      9.76 o 
  12   6   5       33.56       16.47     11.96 o 
 -14   7   5        0.82      -18.54     19.96 o 
 -13   7   5       19.26       43.48     14.10 o 
 -12   7   5       16.86       30.49     13.18 o 
 -11   7   5       65.78       79.87     13.89 o 
 -10   7   5        5.20       -3.59      8.73 o 
  -9   7   5       47.93       69.62      9.94 o 
  -8   7   5      629.59      677.77     17.25 o 
  -7   7   5      400.28      408.31     17.90 o 
  -6   7   5      212.96      223.48     10.55 o 
  -5   7   5      253.91      295.12     11.11 o 
  -4   7   5      157.63      178.81      9.22 o 
  -3   7   5      149.59      187.31      9.22 o 
  -2   7   5       13.29       23.24      5.42 o 
  -1   7   5      250.81      264.35     10.02 o 
   0   7   5      673.54      658.20     14.04 o 
   1   7   5       12.66       11.28      5.41 o 
   2   7   5       11.12       12.44      5.91 o 
   3   7   5     3197.87     3161.33     47.17 o 
   4   7   5      821.74      757.24     14.83 o 
   5   7   5      496.78      477.08     12.75 o 
   6   7   5      415.96      417.79     15.42 o 
   7   7   5      556.56      581.14     17.43 o 
   8   7   5      209.35      207.67     12.85 o 
   9   7   5       92.03       92.17     11.47 o 
  10   7   5      308.65      366.20     16.22 o 
  11   7   5       98.56      102.29     13.74 o 
  12   7   5        1.00        1.76     13.09 o 
 -13   8   5        7.78        9.98     15.97 o 
 -12   8   5        0.40       -4.94     13.83 o 
 -11   8   5        4.55      -15.10     10.64 o 
 -10   8   5       42.01       70.57     12.58 o 
  -9   8   5       38.73       18.37      9.39 o 
  -8   8   5       47.57       49.56      9.59 o 
  -7   8   5       41.25       32.89      9.06 o 
  -6   8   5       43.85       15.90      7.85 o 
  -5   8   5       51.49       42.26      8.67 o 
  -4   8   5       13.83       10.97      7.47 o 
  -3   8   5        0.59       -6.03      7.20 o 
  -2   8   5       62.02       55.33      7.81 o 
  -1   8   5       54.39       53.72     14.39 o 
   0   8   5       39.13       47.14      8.63 o 
   1   8   5       39.78       47.03      7.93 o 
   2   8   5       16.05       -0.39      6.29 o 
   3   8   5        2.43       -5.38      6.60 o 
   4   8   5      102.49       90.35      8.19 o 
   5   8   5       26.37       28.12      7.79 o 
   6   8   5        1.01       -1.35      7.89 o 
   7   8   5       34.75       39.58     12.83 o 
   8   8   5        0.16       -2.40      9.94 o 
   9   8   5        0.11      -16.14     10.76 o 
  10   8   5        0.36        2.10     11.70 o 
  11   8   5        2.08       -0.25     16.13 o 
 -12   9   5       14.89        8.78     15.38 o 
 -11   9   5        3.67        3.51     11.19 o 
 -10   9   5       80.03       67.68     12.29 o 
  -9   9   5       20.53       21.35     10.39 o 
  -8   9   5      219.07      222.88     22.70 o 
  -7   9   5       51.11       40.78     10.19 o 
  -6   9   5        3.90      -10.31      8.93 o 
  -5   9   5      266.62      250.88     12.96 o 
  -4   9   5      161.66      156.11     10.76 o 
  -3   9   5        8.22       11.87      9.95 o 
  -2   9   5        3.66       -1.63      9.05 o 
  -1   9   5      294.76      298.88     11.97 o 
   0   9   5        7.28       11.91      8.01 o 
   1   9   5       73.49       67.90      9.07 o 
   2   9   5      137.67      140.82     10.26 o 
   3   9   5      269.38      258.78     10.68 o 
   4   9   5      393.25      384.00     12.79 o 
   5   9   5       25.96       12.89      9.39 o 
   6   9   5      783.66      769.03     20.33 o 
   7   9   5      181.94      200.71     13.36 o 
   8   9   5       21.91        0.30     10.61 o 
   9   9   5       37.96       36.52     13.55 o 
  10   9   5      209.02      238.93     23.11 o 
 -11  10   5        0.29       -4.25     11.80 o 
 -10  10   5       29.51        8.64     12.20 o 
  -9  10   5       32.67       62.93     12.53 o 
  -8  10   5        2.26        1.21     14.69 o 
  -7  10   5      137.33      187.31     13.13 o 
  -6  10   5      126.56      184.47     21.64 o 
  -5  10   5        1.89        9.25      9.30 o 
  -4  10   5       11.92       30.39     12.40 o 
  -3  10   5       49.15       87.30     12.07 o 
  -2  10   5        7.12       20.14     11.21 o 
  -1  10   5       21.70       20.84      9.26 o 
   0  10   5        6.40       16.63      8.72 o 
   1  10   5       37.16       45.49      9.98 o 
   2  10   5        7.28       19.87      8.99 o 
   3  10   5      136.96      135.16     14.43 o 
   4  10   5        9.20       -7.88     12.87 o 
   5  10   5      166.78      194.87     12.99 o 
   6  10   5        1.38        3.57     10.82 o 
   7  10   5       29.82       17.18     11.81 o 
   8  10   5       53.32       64.71     12.54 o 
   9  10   5       57.77       62.06     14.50 o 
 -10  11   5        0.27       -0.63     12.91 o 
  -9  11   5       51.00       37.05     12.63 o 
  -8  11   5        4.61       -0.18     12.96 o 
  -7  11   5       34.53       18.04     11.27 o 
  -6  11   5       12.46        9.37     10.86 o 
  -5  11   5        0.19        2.51     14.97 o 
  -4  11   5       30.35       17.74     13.31 o 
  -3  11   5       30.16       33.46     13.66 o 
  -2  11   5        0.55       -0.07     13.13 o 
  -1  11   5       16.39      -11.56     16.81 o 
   0  11   5        8.97       34.60     10.39 o 
   1  11   5        6.36        2.97     10.16 o 
   2  11   5       78.90       77.52     13.37 o 
   3  11   5       37.55       34.25     12.62 o 
   4  11   5        0.13       -2.23     12.94 o 
   5  11   5        4.32      -11.21     14.71 o 
   6  11   5        6.62        2.77     13.35 o 
   7  11   5       22.58       24.96     12.01 o 
  -8  12   5        4.14       -1.86     12.69 o 
  -7  12   5        0.94        5.78     14.67 o 
  -6  12   5       40.93       42.53     15.92 o 
  -5  12   5        3.75        3.07     17.86 o 
  -4  12   5       69.82       80.22     20.48 o 
  -3  12   5      109.80      127.04     16.13 o 
  -2  12   5        3.39        6.88     12.71 o 
  -1  12   5       10.69       14.40     13.46 o 
   0  12   5        6.43       22.59     16.81 o 
   1  12   5        1.50       -2.98     25.21 o 
   2  12   5       35.10       33.06     15.76 o 
   3  12   5        2.87       22.30     14.36 o 
   4  12   5       29.49       51.32     15.48 o 
   5  12   5       12.53       45.19     15.01 o 
   6  12   5       46.05       42.47     16.02 o 
  -5  13   5        6.13       -1.93     19.70 o 
  -4  13   5        0.91       -2.60     14.30 o 
  -3  13   5       13.00       13.59     14.21 o 
  -2  13   5        2.56       -2.63     20.48 o 
  -1  13   5        0.18      -17.86     19.43 o 
   0  13   5        0.71        4.73     19.96 o 
   1  13   5       60.52       49.52     15.41 o 
   2  13   5        3.58        5.30     14.43 o 
   3  13   5        9.95       15.57     15.33 o 
 -16   0   6       11.08      -14.18     19.96 o 
 -15   0   6      436.66      433.84     28.89 o 
 -14   0   6       50.10       43.59     18.38 o 
 -13   0   6      137.43      128.68     19.43 o 
 -12   0   6        3.72       -9.45     13.66 o 
 -11   0   6      498.15      460.63     23.11 o 
 -10   0   6       20.38       24.02      9.72 o 
  -9   0   6      155.22      121.78      9.57 o 
  -8   0   6      967.72      971.90     18.90 o 
  -7   0   6      624.63      644.46     21.53 o 
  -6   0   6     2352.34     2334.67     40.97 o 
  -5   0   6     1034.85     1077.69     16.28 o 
  -4   0   6     2035.22     1951.28     27.31 o 
  -3   0   6     1809.32     1690.47     21.76 o 
  -2   0   6       37.28       44.65      7.35 o 
  -1   0   6     1868.02     1862.49     32.04 o 
   0   0   6     4542.42     4587.41     62.50 o 
   1   0   6     1365.36     1438.62     29.94 o 
   2   0   6      817.58      935.97     24.16 o 
   3   0   6     3812.94     4018.58     60.40 o 
   4   0   6     4473.16     4570.08     68.28 o 
   5   0   6      120.28      100.32     13.66 o 
   6   0   6       95.80       82.99     13.13 o 
   7   0   6     1682.67     1644.51     39.92 o 
   8   0   6     1143.02     1163.40     34.67 o 
   9   0   6        9.74        9.45     13.66 o 
  10   0   6     1121.13     1110.35     37.82 o 
  11   0   6      445.86      504.23     30.46 o 
  12   0   6      668.40      680.18     34.67 o 
  13   0   6      136.45      120.80     22.06 o 
 -16   1   6       75.51       70.32     17.60 o 
 -15   1   6       10.00        4.22     12.98 o 
 -14   1   6      101.87      108.33     13.92 o 
 -13   1   6        1.35      -14.26     10.84 o 
 -12   1   6       19.43       20.34      9.62 o 
 -11   1   6        3.67        1.08      7.35 o 
 -10   1   6      110.74      114.76      8.29 o 
  -9   1   6      461.75      470.72     13.89 o 
  -8   1   6        0.97        6.70      5.44 o 
  -7   1   6        0.29        5.39      4.83 o 
  -6   1   6       72.96       78.61      5.69 o 
  -5   1   6      781.29      838.51     10.02 o 
  -4   1   6       63.60       63.53      4.15 o 
  -3   1   6      466.07      456.11      7.92 o 
  -2   1   6      915.21      908.26     12.85 o 
  -1   1   6      275.10      297.70     14.44 o 
   0   1   6       97.67      113.38     26.52 o 
   1   1   6      603.91      668.25     14.30 o 
   2   1   6      918.67      894.38     16.90 o 
   3   1   6       45.06       46.25      7.18 o 
   4   1   6        0.61       -2.38      6.86 o 
   5   1   6      971.20      944.86     21.80 o 
   6   1   6       62.19       70.35     17.60 o 
   7   1   6      317.42      298.08     14.11 o 
   8   1   6        0.80        3.15      8.93 o 
   9   1   6      508.64      483.38     18.73 o 
  10   1   6       29.13       29.30     12.07 o 
  11   1   6       41.97       38.67     17.60 o 
  12   1   6       50.01       42.59     13.46 o 
  13   1   6      199.80      203.04     18.19 o 
 -15   2   6        6.33       29.80     17.86 o 
 -14   2   6       35.40       22.06     12.26 o 
 -13   2   6        0.98       -3.52      8.68 o 
 -12   2   6      417.16      437.47     21.53 o 
 -11   2   6      499.54      445.61     14.44 o 
 -10   2   6      143.15      125.19      9.14 o 
  -9   2   6      134.33      129.92     10.75 o 
  -8   2   6        3.46       -2.13      7.03 o 
  -7   2   6     1356.37     1262.46     14.20 o 
  -6   2   6      189.37      178.23      6.29 o 
  -5   2   6       22.14       31.23      4.14 o 
  -4   2   6     1301.89     1264.56     11.82 o 
  -3   2   6      512.62      514.84      8.59 o 
  -2   2   6      196.12      198.41      7.53 o 
  -1   2   6      713.69      687.05     11.74 o 
   0   2   6     5687.04     5966.25     55.30 o 
   1   2   6     1603.50     1692.57     24.14 o 
   2   2   6        6.21       10.50      5.94 o 
   3   2   6      848.40      817.51     17.64 o 
   4   2   6      832.14      835.47     22.59 o 
   5   2   6      544.57      595.83     17.07 o 
   6   2   6       54.35       59.35      9.09 o 
   7   2   6     1417.05     1453.46     34.93 o 
   8   2   6       10.67       15.23     10.03 o 
   9   2   6        5.16        3.71      9.95 o 
  10   2   6       88.52       80.70     13.18 o 
  11   2   6      732.14      802.58     25.47 o 
  12   2   6      219.69      219.26     17.62 o 
  13   2   6        0.23       -7.09     17.60 o 
 -15   3   6        0.21        0.83     10.97 o 
 -14   3   6        9.93       27.31     10.55 o 
 -13   3   6      282.42      325.90     15.04 o 
 -12   3   6       24.92       23.21      9.14 o 
 -11   3   6      187.35      206.46     11.07 o 
 -10   3   6      307.93      310.53     15.49 o 
  -9   3   6       70.89       81.72     10.58 o 
  -8   3   6      324.79      360.09     14.84 o 
  -7   3   6       60.48       78.03      6.55 o 
  -6   3   6      534.12      587.23     12.20 o 
  -5   3   6     1095.20     1109.80     12.93 o 
  -4   3   6        6.11        3.51      3.24 o 
  -3   3   6      362.94      377.31     13.34 o 
  -2   3   6     1425.41     1352.53     15.70 o 
  -1   3   6      917.36      922.02     11.54 o 
   0   3   6      252.97      294.99      6.49 o 
   1   3   6     1174.46     1094.09     12.39 o 
   2   3   6     1491.75     1460.07     18.68 o 
   3   3   6     1089.08     1035.34     16.56 o 
   4   3   6       78.22       88.15      7.27 o 
   5   3   6      165.15      153.63      9.06 o 
   6   3   6     3178.49     3061.53     43.47 o 
   7   3   6        4.06        8.36      6.96 o 
   8   3   6      246.65      254.96     17.15 o 
   9   3   6      717.76      728.83     18.62 o 
  10   3   6      639.04      623.28     22.45 o 
  11   3   6      130.89      144.87     14.86 o 
  12   3   6      265.60      312.33     19.50 o 
  13   3   6      500.08      507.45     23.95 o 
 -15   4   6        0.63       -0.98     10.89 o 
 -14   4   6        0.26        8.33     12.40 o 
 -13   4   6       36.66       33.10     10.30 o 
 -12   4   6       22.43       33.63      9.17 o 
 -11   4   6      126.23      103.74     12.63 o 
 -10   4   6       88.21       81.29     12.03 o 
  -9   4   6      157.64      170.48     11.87 o 
  -8   4   6      293.57      250.97     10.19 o 
  -7   4   6        1.79        9.29      7.64 o 
  -6   4   6       88.26      110.83     10.52 o 
  -5   4   6        2.20       13.60      6.67 o 
  -4   4   6       18.01       22.85      5.52 o 
  -3   4   6       28.06       49.71      5.61 o 
  -2   4   6       97.96      116.09      5.51 o 
  -1   4   6       18.28       18.91      3.67 o 
   0   4   6        7.62        6.51      3.56 o 
   1   4   6        0.09        0.45      4.51 o 
   2   4   6      413.36      404.94     16.09 o 
   3   4   6       12.31       12.95      6.13 o 
   4   4   6       20.19       21.70     10.61 o 
   5   4   6       82.75       66.99      7.57 o 
   6   4   6      347.89      339.61     11.09 o 
   7   4   6      308.37      283.60     10.95 o 
   8   4   6       60.16       59.65      8.11 o 
   9   4   6      157.13      143.74     10.23 o 
  10   4   6      126.33      138.02     10.57 o 
  11   4   6        1.35      -13.42      8.95 o 
  12   4   6        9.78        4.07     12.19 o 
 -14   5   6       27.19       21.56     11.18 o 
 -13   5   6       60.91       55.32     10.89 o 
 -12   5   6       14.82       17.02      9.02 o 
 -11   5   6      144.67      100.54     20.75 o 
 -10   5   6      114.22      131.45     12.98 o 
  -9   5   6       11.45        9.44      9.63 o 
  -8   5   6      171.35      154.98      9.44 o 
  -7   5   6        0.33        7.37      6.88 o 
  -6   5   6       42.86       27.67      6.71 o 
  -5   5   6       80.98       75.24      7.16 o 
  -4   5   6      536.90      522.48     12.37 o 
  -3   5   6       60.72       67.33      5.53 o 
  -2   5   6     1212.22     1195.71     18.27 o 
  -1   5   6     1654.82     1607.41     14.82 o 
   0   5   6       13.10       15.69      6.33 o 
   1   5   6     1940.03     1882.08     23.81 o 
   2   5   6     1254.67     1182.48     18.46 o 
   3   5   6     1947.71     1883.88     29.15 o 
   4   5   6     1041.91      999.99     17.77 o 
   5   5   6      835.22      837.74     15.43 o 
   6   5   6      245.53      258.09     13.19 o 
   7   5   6       13.29        8.66      7.11 o 
   8   5   6      137.28      119.76      9.48 o 
   9   5   6      862.96      846.93     33.28 o 
  10   5   6      521.99      535.29     20.70 o 
  11   5   6       28.94       27.09      9.83 o 
  12   5   6      110.87      109.71     11.90 o 
 -14   6   6       53.91       99.70     18.42 o 
 -13   6   6       16.50       10.65      9.95 o 
 -12   6   6       15.68       35.81     14.30 o 
 -11   6   6       22.63       32.73     12.71 o 
 -10   6   6      348.73      409.31     19.50 o 
  -9   6   6        6.09        3.56      8.10 o 
  -8   6   6      248.67      194.79     11.03 o 
  -7   6   6      196.42      285.41     11.59 o 
  -6   6   6       54.52       46.89      7.76 o 
  -5   6   6       74.46       81.79      8.02 o 
  -4   6   6      108.30      138.37      8.34 o 
  -3   6   6      565.37      613.87     19.53 o 
  -2   6   6        2.10       -2.86      4.88 o 
  -1   6   6      371.30      368.55     11.76 o 
   0   6   6      701.93      735.47     14.93 o 
   1   6   6       46.99       61.38      8.07 o 
   2   6   6        0.22       -2.10      6.80 o 
   3   6   6       81.45      105.57      8.69 o 
   4   6   6     1043.80     1029.52     19.89 o 
   5   6   6       10.57       -2.75      9.07 o 
   6   6   6      187.01      197.82     13.20 o 
   7   6   6       76.63       73.54      9.02 o 
   8   6   6      346.58      361.06     13.11 o 
   9   6   6       73.08       72.81      9.67 o 
  10   6   6      144.45      142.21     11.25 o 
  11   6   6      187.85      181.28     12.40 o 
 -13   7   6        6.09       27.31     11.18 o 
 -12   7   6       12.17        1.13     14.27 o 
 -11   7   6       73.39       70.77     15.04 o 
 -10   7   6       13.64        1.42     15.23 o 
  -9   7   6       21.99       70.64     10.37 o 
  -8   7   6       15.41       -8.39     11.89 o 
  -7   7   6       11.14       14.51      7.80 o 
  -6   7   6       26.17       37.29      8.27 o 
  -5   7   6       32.79       12.82      7.73 o 
  -4   7   6       66.63       49.96      8.07 o 
  -3   7   6       37.87       24.49      7.09 o 
  -2   7   6       36.90       24.59     13.10 o 
  -1   7   6       38.29       22.84      7.48 o 
   0   7   6       55.04       57.89      7.78 o 
   1   7   6      388.34      378.84     16.75 o 
   2   7   6      350.78      302.90     12.21 o 
   3   7   6      724.74      692.91     14.46 o 
   4   7   6      597.84      588.49     14.41 o 
   5   7   6      359.17      340.15     11.68 o 
   6   7   6      172.38      165.30     12.18 o 
   7   7   6        0.03      -13.79      9.47 o 
   8   7   6      100.48       96.84     13.69 o 
   9   7   6       17.14       13.92      9.33 o 
  10   7   6        0.77        4.36      9.96 o 
  11   7   6        7.20       12.65      9.98 o 
 -12   8   6        0.59        5.87     15.59 o 
 -11   8   6       37.13       66.54     15.97 o 
 -10   8   6        0.94       11.66     10.25 o 
  -9   8   6      149.31      155.48     12.47 o 
  -8   8   6      263.68      226.07     12.91 o 
  -7   8   6       26.89       28.97      9.09 o 
  -6   8   6       27.21       32.83      8.90 o 
  -5   8   6        0.29       -6.24      8.08 o 
  -4   8   6      114.64      135.36     10.07 o 
  -3   8   6      242.60      226.21     16.28 o 
  -2   8   6        5.04       13.49     15.49 o 
  -1   8   6        9.77        7.04      7.50 o 
   0   8   6      557.45      569.43     15.43 o 
   1   8   6      524.62      515.78     15.34 o 
   2   8   6       22.03       22.07      8.53 o 
   3   8   6      618.54      615.46     14.68 o 
   4   8   6       31.55       37.85      8.21 o 
   5   8   6      120.03      150.07     10.28 o 
   6   8   6        0.82       -7.46      8.31 o 
   7   8   6      266.47      307.63     15.72 o 
   8   8   6      186.64      178.54     14.43 o 
   9   8   6       27.92       24.08     10.19 o 
  10   8   6        2.31       -6.43     10.10 o 
 -11   9   6        4.13       -6.75     18.91 o 
 -10   9   6       19.74       30.38     11.63 o 
  -9   9   6      135.09      180.63     13.20 o 
  -8   9   6        5.36        5.44     10.00 o 
  -7   9   6       41.07       32.50     10.10 o 
  -6   9   6        2.52        3.25     10.55 o 
  -5   9   6        5.29       18.82      9.24 o 
  -4   9   6       82.69       89.24     13.09 o 
  -3   9   6      141.15      145.14     14.21 o 
  -2   9   6        4.83       27.96     10.73 o 
  -1   9   6      193.63      224.89     14.63 o 
   0   9   6       60.91       66.11      9.41 o 
   1   9   6        3.24        7.63      8.97 o 
   2   9   6      438.11      505.52     16.35 o 
   3   9   6        4.16       -7.09      9.26 o 
   4   9   6       25.85       27.78      8.86 o 
   5   9   6        5.69       -0.04      8.46 o 
   6   9   6        3.10       11.64     16.44 o 
   7   9   6      109.89      139.58     14.02 o 
   8   9   6       49.06       42.44     12.19 o 
   9   9   6       44.27       50.79     13.47 o 
 -10  10   6        1.59        0.57     14.50 o 
  -9  10   6       12.45       -0.43     11.28 o 
  -8  10   6        6.13        9.23     11.11 o 
  -7  10   6       40.04        6.26     10.60 o 
  -6  10   6        7.48        8.60     10.35 o 
  -5  10   6        8.34       10.14     23.11 o 
  -4  10   6       80.20       52.08     14.44 o 
  -3  10   6       82.14       54.85     12.10 o 
  -2  10   6      364.61      301.44     17.94 o 
  -1  10   6       56.64       64.87     12.37 o 
   0  10   6       72.52       73.48     10.40 o 
   1  10   6        0.88       -5.16      9.15 o 
   2  10   6        0.67       -6.13      9.88 o 
   3  10   6      104.94       96.31     11.40 o 
   4  10   6      109.81      107.42     13.68 o 
   5  10   6        0.58       -3.46     11.73 o 
   6  10   6      123.06      126.98     13.36 o 
   7  10   6        5.82       -1.95     11.77 o 
   8  10   6       32.91       30.82     12.60 o 
  -9  11   6       37.44       63.43     14.11 o 
  -8  11   6       28.73       30.61     12.44 o 
  -7  11   6        5.76       10.19     11.96 o 
  -6  11   6        2.55        9.81     13.88 o 
  -5  11   6        5.23        1.09     13.83 o 
  -4  11   6       30.12       44.52     15.23 o 
  -3  11   6       49.60       64.84     13.75 o 
  -2  11   6       40.91       77.23     13.35 o 
  -1  11   6      180.74      194.02     22.32 o 
   0  11   6        6.50        7.82     12.34 o 
   1  11   6       73.13      107.75     12.43 o 
   2  11   6       95.50      113.57     32.30 o 
   3  11   6       45.23       41.86     14.64 o 
   4  11   6        3.80        9.15     12.56 o 
   5  11   6       79.68       87.45     28.10 o 
   6  11   6        1.18        1.73     14.80 o 
  -6  12   6        3.75       -5.97     14.47 o 
  -5  12   6        4.67       25.92     15.70 o 
  -4  12   6       17.45        8.43     18.91 o 
  -3  12   6       26.96        9.83     18.12 o 
  -2  12   6       17.26       23.46     14.80 o 
  -1  12   6       32.25       25.72     15.01 o 
   0  12   6        0.13      -20.74     20.48 o 
   1  12   6        0.41       -0.53     18.91 o 
   2  12   6        8.37       14.46     14.44 o 
   3  12   6        3.24       -2.38     14.80 o 
   4  12   6        1.06       -3.95     18.91 o 
 -15   1   7        7.23        2.65     13.92 o 
 -14   1   7        1.27        9.87     12.94 o 
 -13   1   7        3.28        1.54     11.87 o 
 -12   1   7        2.90       -2.63     20.48 o 
 -11   1   7      130.17      140.57     10.51 o 
 -10   1   7      155.44      159.04      9.40 o 
  -9   1   7       62.23       50.55      9.75 o 
  -8   1   7      169.90      185.03      8.93 o 
  -7   1   7      575.18      599.35     20.56 o 
  -6   1   7      218.62      217.82      8.89 o 
  -5   1   7      235.25      261.72      9.17 o 
  -4   1   7      277.38      301.27      8.87 o 
  -3   1   7      852.04      868.13     11.83 o 
  -2   1   7      272.84      251.44      8.84 o 
  -1   1   7      171.78      184.32      9.72 o 
   0   1   7     1415.97     1394.24     21.91 o 
   1   1   7      854.46      795.57     29.41 o 
   2   1   7      871.94      833.27     18.01 o 
   3   1   7      288.21      275.08     22.06 o 
   4   1   7     1591.35     1534.73     26.17 o 
   5   1   7     2210.52     2181.76     32.85 o 
   6   1   7       55.85       40.23     10.58 o 
   7   1   7      448.98      453.94     29.15 o 
   8   1   7     1444.96     1317.79     27.85 o 
   9   1   7      623.20      593.35     21.50 o 
  10   1   7        2.50       -7.13     11.66 o 
  11   1   7      724.18      717.31     25.22 o 
  12   1   7      435.72      427.97     22.10 o 
 -15   2   7        6.80       12.99     14.05 o 
 -14   2   7       41.77       36.45     13.83 o 
 -13   2   7       11.41        7.81     12.19 o 
 -12   2   7       99.93      100.13     10.37 o 
 -11   2   7      375.66      351.51     21.57 o 
 -10   2   7       20.52       26.84      7.67 o 
  -9   2   7       51.75       57.70      9.63 o 
  -8   2   7     1174.52     1227.14     23.58 o 
  -7   2   7       73.61       83.28     12.08 o 
  -6   2   7        1.89        0.52      4.41 o 
  -5   2   7      907.34      960.16     12.96 o 
  -4   2   7       15.06       17.68      4.49 o 
  -3   2   7      160.77      148.95      7.20 o 
  -2   2   7      291.45      296.38      9.75 o 
  -1   2   7     1172.70     1196.77     16.90 o 
   0   2   7      244.29      237.41     11.12 o 
   1   2   7      374.06      382.51     13.55 o 
   2   2   7      736.35      734.33     16.85 o 
   3   2   7     1231.93     1174.44     22.10 o 
   4   2   7        2.85       -5.53      7.77 o 
   5   2   7       66.24       65.41      9.84 o 
   6   2   7     1161.99     1147.70     35.72 o 
   7   2   7        8.13        0.17      9.26 o 
   8   2   7       16.82       13.45     11.32 o 
   9   2   7      152.85      112.60     13.89 o 
  10   2   7      720.95      765.12     24.68 o 
  11   2   7      219.70      229.40     17.46 o 
  12   2   7        0.30      -19.72     13.15 o 
 -15   3   7        1.15       10.24     13.37 o 
 -14   3   7       17.52        3.88     11.07 o 
 -13   3   7       45.68       44.73     10.58 o 
 -12   3   7       75.53       68.49     16.89 o 
 -11   3   7      222.80      241.80     12.30 o 
 -10   3   7        2.89        8.18     17.86 o 
  -9   3   7        0.28        2.85      9.19 o 
  -8   3   7      111.57      104.67     11.32 o 
  -7   3   7        5.09       12.27      8.72 o 
  -6   3   7      596.48      494.23     14.85 o 
  -5   3   7       53.98       49.23      6.31 o 
  -4   3   7       32.62       28.43      4.89 o 
  -3   3   7      645.51      592.24     10.38 o 
  -2   3   7        1.18       12.38      4.41 o 
  -1   3   7      270.31      287.33      8.14 o 
   0   3   7       32.92       25.31      4.83 o 
   1   3   7      134.98      121.04      9.09 o 
   2   3   7        0.87       -1.91      7.35 o 
   3   3   7      343.32      327.52     14.27 o 
   4   3   7      535.71      532.59     17.83 o 
   5   3   7        8.97        4.18      8.82 o 
   6   3   7      213.80      226.14     13.55 o 
   7   3   7      743.01      681.79     21.35 o 
   8   3   7      294.41      285.71     18.91 o 
   9   3   7       84.49      100.50     13.52 o 
  10   3   7      163.28      178.59     31.51 o 
  11   3   7       80.32      115.39     28.10 o 
  12   3   7       28.43       32.49     14.84 o 
 -14   4   7        6.08        0.03     10.44 o 
 -13   4   7       20.26       29.85     11.86 o 
 -12   4   7      202.53      210.21     12.77 o 
 -11   4   7      271.06      223.03     15.96 o 
 -10   4   7       84.08       64.31     18.65 o 
  -9   4   7      781.45      822.04     22.65 o 
  -8   4   7       37.11       36.67     10.01 o 
  -7   4   7      363.36      324.48     12.11 o 
  -6   4   7      769.01      780.14     15.29 o 
  -5   4   7       84.77      100.35      7.53 o 
  -4   4   7     1176.57     1178.39     19.25 o 
  -3   4   7      487.67      486.05     12.21 o 
  -2   4   7     1027.45      987.83     14.48 o 
  -1   4   7      695.77      665.15     11.28 o 
   0   4   7      808.73      764.52     21.59 o 
   1   4   7      206.14      208.70      8.08 o 
   2   4   7      594.49      569.37     14.04 o 
   3   4   7      389.69      388.61     19.20 o 
   4   4   7       51.16       36.26      7.55 o 
   5   4   7      297.26      297.97     12.42 o 
   6   4   7      359.65      367.86     16.39 o 
   7   4   7     1463.24     1476.73     25.94 o 
   8   4   7        4.18      -10.75      9.71 o 
   9   4   7      566.12      604.98     22.45 o 
  10   4   7      620.82      609.94     48.06 o 
  11   4   7      143.39      186.77     37.03 o 
 -14   5   7        6.54       14.83     11.67 o 
 -13   5   7       16.26       21.05     10.82 o 
 -12   5   7       19.20       38.20     13.25 o 
 -11   5   7       32.96       46.33     13.35 o 
 -10   5   7       79.66      114.62     17.33 o 
  -9   5   7        2.48        2.86     21.27 o 
  -8   5   7       21.00       21.68      8.11 o 
  -7   5   7       98.89      149.51     12.67 o 
  -6   5   7       57.09       35.58      7.57 o 
  -5   5   7      109.71      132.64      8.83 o 
  -4   5   7       39.08       54.58      7.20 o 
  -3   5   7      254.63      295.18     15.97 o 
  -2   5   7       69.25       99.35      6.49 o 
  -1   5   7      174.64      174.76     11.90 o 
   0   5   7       28.69       13.50      5.56 o 
   1   5   7     1616.10     1552.60     18.45 o 
   2   5   7      594.22      590.25     12.78 o 
   3   5   7      316.00      309.58     12.13 o 
   4   5   7      327.90      319.61     16.41 o 
   5   5   7      149.38      166.65     11.92 o 
   6   5   7      379.50      361.29     12.06 o 
   7   5   7       47.93       58.60     10.00 o 
   8   5   7      207.71      197.76     12.73 o 
   9   5   7       82.55       96.01     11.50 o 
  10   5   7        1.80       -5.51     10.58 o 
  11   5   7        2.72       -6.89     11.12 o 
 -13   6   7      103.72       93.95     13.01 o 
 -12   6   7        0.48      -10.59     12.99 o 
 -11   6   7       10.33        4.07     22.32 o 
 -10   6   7      144.25      157.29     15.11 o 
  -9   6   7       20.04       49.74     12.34 o 
  -8   6   7      299.94      263.76     12.11 o 
  -7   6   7       22.75       13.04      7.56 o 
  -6   6   7       38.72       35.81      8.04 o 
  -5   6   7      255.89      231.59     12.81 o 
  -4   6   7       68.01       54.14      8.05 o 
  -3   6   7       68.69       44.79      7.01 o 
  -2   6   7      302.15      284.37     13.98 o 
  -1   6   7      143.69      154.98     13.72 o 
   0   6   7      787.15      758.49     13.96 o 
   1   6   7      371.60      361.76     11.67 o 
   2   6   7      169.32      167.54     13.34 o 
   3   6   7      912.66      876.93     15.60 o 
   4   6   7      730.76      739.62     23.88 o 
   5   6   7        2.36       10.81      8.75 o 
   6   6   7      465.91      450.31     15.76 o 
   7   6   7      183.81      185.39     23.39 o 
   8   6   7        8.24        7.07      9.78 o 
   9   6   7      248.72      233.44     24.32 o 
  10   6   7      242.56      254.29     15.09 o 
 -13   7   7       42.25       12.34     16.34 o 
 -12   7   7       28.85       25.99     15.04 o 
 -11   7   7        3.14       11.03     12.63 o 
 -10   7   7      238.52      209.98     17.46 o 
  -9   7   7       81.60       87.69     13.73 o 
  -8   7   7       68.17       59.26     10.15 o 
  -7   7   7      127.24      173.11     15.40 o 
  -6   7   7      186.10      213.81     11.73 o 
  -5   7   7       47.06       39.41      8.86 o 
  -4   7   7      161.36      196.85     10.71 o 
  -3   7   7      548.95      558.27     18.47 o 
  -2   7   7      128.95      155.12     12.61 o 
  -1   7   7        1.94       13.46      7.72 o 
   0   7   7      745.40      734.22     27.50 o 
   1   7   7      131.45      138.18     10.27 o 
   2   7   7       95.86       92.74      9.90 o 
   3   7   7      140.40      136.26     11.20 o 
   4   7   7       70.91       75.77     13.77 o 
   5   7   7      241.41      259.11     12.74 o 
   6   7   7        4.33        6.79      8.04 o 
   7   7   7      158.37      152.31     11.40 o 
   8   7   7      276.54      295.87     19.26 o 
   9   7   7       80.98       71.32     11.14 o 
  10   7   7       35.05       52.51     16.65 o 
 -12   8   7       12.49        6.14     15.78 o 
 -11   8   7        1.41       16.20     15.01 o 
 -10   8   7       23.75       12.96     17.07 o 
  -9   8   7       10.13        1.68     10.27 o 
  -8   8   7       42.47       12.97      9.90 o 
  -7   8   7        4.01        1.92      9.30 o 
  -6   8   7        2.34        2.32      8.70 o 
  -5   8   7        3.25       -9.47      8.46 o 
  -4   8   7      119.02       81.16     11.59 o 
  -3   8   7       27.57       41.79     12.61 o 
  -2   8   7        1.15       11.82     14.97 o 
  -1   8   7        0.06        5.41     11.29 o 
   0   8   7       22.50       38.55     16.27 o 
   1   8   7        9.09       12.04      8.86 o 
   2   8   7       33.28       29.16      9.49 o 
   3   8   7       61.90       50.00     10.11 o 
   4   8   7        9.82       16.22      9.85 o 
   5   8   7       75.70       70.58     11.21 o 
   6   8   7       10.36        4.38      9.48 o 
   7   8   7        4.30        3.54      8.40 o 
   8   8   7        5.07       -1.99     11.90 o 
   9   8   7        7.86       17.47     10.95 o 
 -11   9   7       50.21       17.66     15.92 o 
 -10   9   7      122.20      106.41     17.78 o 
  -9   9   7       78.44       77.65     16.94 o 
  -8   9   7      101.48      108.55     11.86 o 
  -7   9   7       21.30       28.44     10.78 o 
  -6   9   7       51.71       53.43     11.19 o 
  -5   9   7       22.41       22.29     18.65 o 
  -4   9   7       51.18       46.13     12.03 o 
  -3   9   7      136.96      142.37     20.75 o 
  -2   9   7        1.19       -3.61     11.23 o 
  -1   9   7      118.33      108.92     14.21 o 
   0   9   7       20.73       27.38      9.76 o 
   1   9   7       83.21       90.17     10.70 o 
   2   9   7       36.92       43.27     10.19 o 
   3   9   7       11.69       -2.21     10.30 o 
   4   9   7       39.28       32.01     16.84 o 
   5   9   7       81.69       75.20     10.61 o 
   6   9   7       43.56       36.20     12.18 o 
   7   9   7       82.74       92.26     14.16 o 
   8   9   7      207.57      240.37     20.59 o 
  -9  10   7        4.56       -4.06     14.33 o 
  -8  10   7        7.81       23.36     11.49 o 
  -7  10   7        4.40       -0.18     12.71 o 
  -6  10   7        1.06       -9.30     13.46 o 
  -5  10   7       29.59       56.80     13.88 o 
  -4  10   7       10.54       12.71     12.19 o 
  -3  10   7       16.23       11.67     13.61 o 
  -2  10   7       25.51       52.03     20.75 o 
  -1  10   7        8.86       30.38     13.37 o 
   0  10   7       11.62        0.28     12.37 o 
   1  10   7        0.19       -2.35     13.06 o 
   2  10   7       28.07       28.54     10.89 o 
   3  10   7       96.59      147.43     13.07 o 
   4  10   7       32.55       49.31     12.08 o 
   5  10   7       12.86       15.68     13.15 o 
   6  10   7       43.95       95.19     18.38 o 
  -7  11   7       29.39       10.66     18.12 o 
  -6  11   7        2.63       29.86     14.67 o 
  -5  11   7        0.07       27.21     13.83 o 
  -4  11   7        0.05        1.81     23.90 o 
  -3  11   7        1.57      -10.27     13.25 o 
  -2  11   7       41.12       47.70     14.51 o 
  -1  11   7        2.19       -6.04     13.00 o 
   0  11   7       30.54       14.08     13.88 o 
   1  11   7        7.33        0.29     14.21 o 
   2  11   7        2.14       -7.45     14.71 o 
   3  11   7       24.80       45.07     13.89 o 
   4  11   7       33.75       33.87     21.53 o 
  -4  12   7       17.60      -18.75     15.49 o 
  -3  12   7       40.06       22.92     15.41 o 
  -2  12   7        0.30      -16.01     15.11 o 
  -1  12   7       46.22       55.61     26.00 o 
   0  12   7        1.42        1.48     15.39 o 
   1  12   7        3.82      -26.79     19.96 o 
 -14   0   8      333.75      349.28     28.36 o 
 -13   0   8      534.87      549.40     29.94 o 
 -12   0   8      161.73      187.51     22.06 o 
 -11   0   8        4.57       -1.58     15.23 o 
 -10   0   8      144.30      132.36     18.38 o 
  -9   0   8      332.22      316.96     19.43 o 
  -8   0   8        2.62       11.99      8.52 o 
  -7   0   8        3.89      -11.03     11.03 o 
  -6   0   8      254.84      258.42     17.33 o 
  -5   0   8     1251.97     1267.39     33.62 o 
  -4   0   8       16.22        9.90      7.18 o 
  -3   0   8     1723.77     1633.36     25.05 o 
  -2   0   8      723.83      736.52     17.64 o 
  -1   0   8      751.38      783.13     24.69 o 
   0   0   8      324.56      323.02     17.86 o 
   1   0   8      984.29      934.92     28.89 o 
   2   0   8      821.82      848.78     28.36 o 
   3   0   8      144.27      105.57     14.71 o 
   4   0   8       42.69       52.00     14.18 o 
   5   0   8      238.52      274.17     19.96 o 
   6   0   8      419.97      487.94     28.36 o 
   7   0   8       89.87       59.88     16.81 o 
   8   0   8      840.54      776.82     35.19 o 
   9   0   8      496.99      518.93     30.46 o 
  10   0   8      297.79      289.40     27.84 o 
  11   0   8       55.44       39.39     22.06 o 
 -14   1   8        0.23      -14.17     13.18 o 
 -13   1   8      129.81      109.45     17.60 o 
 -12   1   8        0.29        7.24     11.69 o 
 -11   1   8       22.47       28.70     11.32 o 
 -10   1   8        4.77        4.38      9.08 o 
  -9   1   8       12.06       24.05      8.18 o 
  -8   1   8       66.06       63.97     10.21 o 
  -7   1   8       58.39       52.26      9.35 o 
  -6   1   8       26.71       30.54      6.74 o 
  -5   1   8        0.55        1.15      7.77 o 
  -4   1   8      380.61      406.37     11.85 o 
  -3   1   8        1.44       -7.44      4.96 o 
  -2   1   8       33.19       34.27      5.14 o 
  -1   1   8       62.59       68.10      8.35 o 
   0   1   8      727.47      767.97     26.52 o 
   1   1   8      406.45      390.92     14.64 o 
   2   1   8      259.26      214.11     11.69 o 
   3   1   8        4.75        6.83      9.28 o 
   4   1   8      108.20      126.66     12.07 o 
   5   1   8      114.01      112.37     13.00 o 
   6   1   8      131.51      122.19     12.94 o 
   7   1   8      346.11      349.84     19.43 o 
   8   1   8      101.96       94.07     16.02 o 
   9   1   8        7.20        1.94     12.40 o 
  10   1   8       89.38      107.38     15.55 o 
  11   1   8        3.97      -19.96     13.31 o 
 -14   2   8       34.70       25.28     13.73 o 
 -13   2   8      151.71      144.04     27.31 o 
 -12   2   8        0.41       10.61      9.78 o 
 -11   2   8       22.93       26.50      9.48 o 
 -10   2   8      104.98      108.22      9.90 o 
  -9   2   8       63.40       45.89     10.38 o 
  -8   2   8       34.18       31.98     10.77 o 
  -7   2   8        2.13        3.68      8.54 o 
  -6   2   8      439.69      390.70     24.16 o 
  -5   2   8       81.97       96.19      6.95 o 
  -4   2   8      128.12      131.59      6.86 o 
  -3   2   8      196.73      214.13      7.99 o 
  -2   2   8     1793.84     1740.45     21.68 o 
  -1   2   8      193.95      193.55      9.18 o 
   0   2   8        9.35       14.42      7.55 o 
   1   2   8       92.30       91.88     13.66 o 
   2   2   8      217.78      224.54     20.75 o 
   3   2   8      120.30      111.85     19.70 o 
   4   2   8      294.58      319.20     15.38 o 
   5   2   8      569.17      579.11     19.96 o 
   6   2   8        3.68       -0.56     10.95 o 
   7   2   8       11.74       19.16     12.44 o 
   8   2   8      297.71      298.72     17.07 o 
   9   2   8      338.81      367.64     19.47 o 
  10   2   8      143.30      157.94     24.42 o 
  11   2   8        9.40       -1.98     26.52 o 
 -14   3   8        5.12       -9.27     12.81 o 
 -13   3   8        6.88       -3.66     10.56 o 
 -12   3   8       38.81       49.48     10.80 o 
 -11   3   8        1.77       -2.09      8.99 o 
 -10   3   8       10.15       -3.15     11.03 o 
  -9   3   8       10.00        2.14     10.58 o 
  -8   3   8        3.72       11.84     10.17 o 
  -7   3   8      187.43      198.73     23.90 o 
  -6   3   8       24.50       18.50      6.92 o 
  -5   3   8       81.14      108.42      8.04 o 
  -4   3   8      404.96      414.88     10.70 o 
  -3   3   8     1549.72     1560.79     24.48 o 
  -2   3   8       78.77       89.59      6.57 o 
  -1   3   8     1454.63     1413.09     16.60 o 
   0   3   8      886.60      859.14     17.67 o 
   1   3   8       82.31      107.88     10.21 o 
   2   3   8      150.08      170.73     12.26 o 
   3   3   8     1186.20     1200.73     24.32 o 
   4   3   8      917.20      896.30     44.91 o 
   5   3   8      112.16      100.45     12.61 o 
   6   3   8      351.35      370.13     24.42 o 
   7   3   8      626.62      643.95     22.25 o 
   8   3   8      441.00      454.78     40.97 o 
   9   3   8       60.66       46.34     14.47 o 
  10   3   8      249.88      237.54     18.31 o 
  11   3   8      222.03      241.61     27.84 o 
 -14   4   8        4.32       -8.64     11.18 o 
 -13   4   8        0.44      -15.87     10.58 o 
 -12   4   8       50.16       47.93     10.44 o 
 -11   4   8       51.71       57.45     13.73 o 
 -10   4   8       45.03       35.98     12.26 o 
  -9   4   8        0.03       -6.30     11.14 o 
  -8   4   8       21.14       13.89     10.21 o 
  -7   4   8       91.88      102.80     12.03 o 
  -6   4   8      116.93       80.81      8.25 o 
  -5   4   8       32.68       53.81      7.88 o 
  -4   4   8        3.78       14.04      6.71 o 
  -3   4   8       17.43        8.96      6.76 o 
  -2   4   8        2.82       -6.37      5.38 o 
  -1   4   8      195.86      168.73      9.48 o 
   0   4   8      539.88      541.82     14.73 o 
   1   4   8      545.09      480.13     26.01 o 
   2   4   8       30.22       19.84      9.42 o 
   3   4   8        7.28       11.05      9.09 o 
   4   4   8       46.76       37.69      9.50 o 
   5   4   8      173.61      159.92     13.18 o 
   6   4   8       65.64       51.18     13.00 o 
   7   4   8       37.00       22.92     12.61 o 
   8   4   8        8.07       -0.63     12.98 o 
   9   4   8       36.98       23.05     25.47 o 
  10   4   8        5.09        0.65     23.11 o 
 -13   5   8       20.57        5.76     11.19 o 
 -12   5   8       62.57       62.95     21.53 o 
 -11   5   8        5.76        2.46     13.18 o 
 -10   5   8       63.59       50.21     13.73 o 
  -9   5   8      166.37      175.93     15.41 o 
  -8   5   8       26.54       32.81     11.32 o 
  -7   5   8       76.33       80.04      9.31 o 
  -6   5   8        4.35        5.09      7.63 o 
  -5   5   8      260.25      264.25     11.39 o 
  -4   5   8      320.05      299.92     11.31 o 
  -3   5   8       13.92        5.16      7.13 o 
  -2   5   8        0.40       13.84      9.42 o 
  -1   5   8       48.61       35.69      9.28 o 
   0   5   8      743.49      728.56     17.32 o 
   1   5   8        5.74        0.99      6.44 o 
   2   5   8      692.47      697.28     14.60 o 
   3   5   8      261.35      266.84     12.00 o 
   4   5   8      226.27      250.52     12.10 o 
   5   5   8       78.01       79.19      8.53 o 
   6   5   8      242.17      250.42     13.23 o 
   7   5   8      579.31      587.24     24.64 o 
   8   5   8        2.39        0.87     13.68 o 
   9   5   8        3.11        1.16     14.64 o 
  10   5   8       55.41       56.97     15.78 o 
 -12   6   8        2.91       -6.52     13.61 o 
 -11   6   8       16.77       38.71     15.01 o 
 -10   6   8       18.50       15.97     13.35 o 
  -9   6   8        0.88        4.25     12.61 o 
  -8   6   8        1.83       -4.01     11.59 o 
  -7   6   8        8.80       -2.28      8.56 o 
  -6   6   8       71.65      116.47      9.92 o 
  -5   6   8       67.89       98.14      9.64 o 
  -4   6   8        7.45       19.18      8.60 o 
  -3   6   8       37.02       69.67     15.23 o 
  -2   6   8       51.84       60.98     12.87 o 
  -1   6   8      135.93      154.81      9.99 o 
   0   6   8       27.95       17.15      7.00 o 
   1   6   8      583.46      628.22     19.86 o 
   2   6   8       58.02       37.95      7.98 o 
   3   6   8        0.47      -11.09      7.39 o 
   4   6   8      128.68      132.59     10.35 o 
   5   6   8      367.56      401.34     15.36 o 
   6   6   8      301.27      303.23     12.53 o 
   7   6   8       13.06       21.32     10.64 o 
   8   6   8       78.44       72.89     12.59 o 
   9   6   8       69.72       69.79     12.08 o 
 -12   7   8        1.04      -14.85     14.50 o 
 -11   7   8       24.84       18.26     15.41 o 
 -10   7   8       22.42        7.50     13.55 o 
  -9   7   8        6.84      -19.43     13.37 o 
  -8   7   8       40.90       22.90      9.85 o 
  -7   7   8        1.10        4.07      9.65 o 
  -6   7   8       24.39       25.99      9.72 o 
  -5   7   8       48.90       77.87     24.95 o 
  -4   7   8        6.59       24.12     11.86 o 
  -3   7   8        5.63        9.14     10.95 o 
  -2   7   8       38.68       16.02     11.14 o 
  -1   7   8       77.93       58.62     11.56 o 
   0   7   8        8.41       20.63      7.42 o 
   1   7   8        7.64       -0.28      7.59 o 
   2   7   8        2.59       -3.86      7.37 o 
   3   7   8      293.31      254.26     12.66 o 
   4   7   8        0.32      -10.75      8.32 o 
   5   7   8      253.58      251.90     11.94 o 
   6   7   8        1.58        3.25      9.27 o 
   7   7   8       18.02        4.19     15.35 o 
   8   7   8        0.67       -1.33     11.21 o 
 -11   8   8        2.07      -11.55     14.84 o 
 -10   8   8        0.73       11.14     14.47 o 
  -9   8   8        0.99        3.41     13.74 o 
  -8   8   8       12.48       15.67     10.60 o 
  -7   8   8       85.51       70.92     11.20 o 
  -6   8   8       44.80       55.12     12.94 o 
  -5   8   8        2.27       13.58     11.84 o 
  -4   8   8       86.11       77.89     17.33 o 
  -3   8   8       68.04       83.53     13.37 o 
  -2   8   8      153.52      167.36     14.43 o 
  -1   8   8        9.86        4.43     11.29 o 
   0   8   8       25.43       22.48     19.17 o 
   1   8   8      240.25      261.93     11.64 o 
   2   8   8      625.46      658.36     15.86 o 
   3   8   8       28.94       17.61      8.67 o 
   4   8   8      427.53      410.34     16.00 o 
   5   8   8      125.35      124.10     10.90 o 
   6   8   8        1.96       21.73      9.40 o 
   7   8   8        8.98        2.80     10.61 o 
  -9   9   8        9.45        6.39     15.17 o 
  -8   9   8       25.22       54.08     11.46 o 
  -7   9   8        3.54       -6.10     26.00 o 
  -6   9   8        0.10       -0.05     14.97 o 
  -5   9   8       18.57       30.91     12.86 o 
  -4   9   8        5.23       -1.20     12.61 o 
  -3   9   8      120.93      153.56     30.46 o 
  -2   9   8        6.66       21.73     12.72 o 
  -1   9   8       14.17       11.44     12.49 o 
   0   9   8        1.38       23.70     21.27 o 
   1   9   8      141.80      148.61     12.31 o 
   2   9   8       76.96       59.76     12.28 o 
   3   9   8       23.98       41.75     11.65 o 
   4   9   8        6.14       14.78      9.76 o 
   5   9   8       17.55       15.60     14.40 o 
   6   9   8        5.10       12.27      9.87 o 
  -8  10   8        0.19       -7.42     15.11 o 
  -7  10   8        1.49       24.24     13.98 o 
  -6  10   8        3.95       19.50     14.47 o 
  -5  10   8       12.79       39.93     25.21 o 
  -4  10   8        4.79       16.39     14.63 o 
  -3  10   8        1.77        5.27     22.06 o 
  -2  10   8        5.20      -20.75     13.83 o 
  -1  10   8       73.35       45.91     13.98 o 
   0  10   8       29.46       10.28     13.75 o 
   1  10   8      209.71      196.09     17.44 o 
   2  10   8       28.88       32.90     11.49 o 
   3  10   8        0.48        6.31     11.33 o 
   4  10   8       16.95       13.03     12.27 o 
  -5  11   8       15.39       19.48     16.14 o 
  -4  11   8        8.63       24.75     15.51 o 
  -3  11   8        0.67       13.45     26.79 o 
  -2  11   8        6.33        0.61     15.52 o 
  -1  11   8        4.60       11.06     14.74 o 
   0  11   8      104.94      122.06     17.94 o 
   1  11   8        8.33        4.76     14.26 o 
   2  11   8        1.25        0.53     23.11 o 
 -13   1   9       12.58       20.64     14.10 o 
 -12   1   9       14.70       17.14     12.61 o 
 -11   1   9       30.82       18.60     15.49 o 
 -10   1   9       16.15       19.69     10.84 o 
  -9   1   9       11.71       10.83      8.36 o 
  -8   1   9      135.31      150.49     13.00 o 
  -7   1   9       33.60       39.60     10.77 o 
  -6   1   9      261.73      279.73     15.42 o 
  -5   1   9      381.89      386.21     17.04 o 
  -4   1   9        7.87        7.08      6.71 o 
  -3   1   9      185.51      208.46     10.51 o 
  -2   1   9      619.44      590.94     14.63 o 
  -1   1   9      192.82      171.54     11.51 o 
   0   1   9       60.89       57.44      9.63 o 
   1   1   9      502.84      542.25     21.01 o 
   2   1   9      779.54      771.58     28.36 o 
   3   1   9      422.18      443.44     17.46 o 
   4   1   9        7.93       -0.20     10.75 o 
   5   1   9      929.92      842.12     24.11 o 
   6   1   9      770.40      744.69     23.94 o 
   7   1   9      115.19      111.31     14.80 o 
   8   1   9      171.47      123.35     16.52 o 
   9   1   9      289.01      338.20     20.42 o 
  10   1   9      204.52      225.85     26.26 o 
 -13   2   9       25.07       30.56     14.47 o 
 -12   2   9       23.15       17.07     16.54 o 
 -11   2   9       69.28       93.98     22.15 o 
 -10   2   9       25.94       27.07      9.33 o 
  -9   2   9        4.85       -7.62     10.77 o 
  -8   2   9      106.70      132.19     13.00 o 
  -7   2   9      235.50      245.13     29.94 o 
  -6   2   9       34.80       38.76     10.69 o 
  -5   2   9      219.62      225.98     10.52 o 
  -4   2   9      140.69      172.64      8.27 o 
  -3   2   9       64.03       71.51      8.42 o 
  -2   2   9        0.55        8.53      8.57 o 
  -1   2   9      183.41      177.72      8.34 o 
   0   2   9       41.18       36.08      9.47 o 
   1   2   9        6.96       17.86     10.03 o 
   2   2   9      104.22      107.02     12.07 o 
   3   2   9       85.13       94.07     11.69 o 
   4   2   9      112.90      125.35     13.92 o 
   5   2   9      314.01      323.01     23.90 o 
   6   2   9       72.24       60.26     19.96 o 
   7   2   9      213.34      197.00     16.60 o 
   8   2   9      224.03      193.54     17.20 o 
   9   2   9       14.51        7.86     13.89 o 
 -13   3   9        1.61      -10.96     12.19 o 
 -12   3   9        7.08       -1.26     11.69 o 
 -11   3   9       14.39       15.43     10.28 o 
 -10   3   9        0.29      -11.25     11.69 o 
  -9   3   9      192.52      149.14     14.67 o 
  -8   3   9       25.52       22.70     11.32 o 
  -7   3   9        5.46       12.36     10.69 o 
  -6   3   9       85.34       71.49     11.44 o 
  -5   3   9        9.92       18.30      7.55 o 
  -4   3   9       13.57        7.44      7.37 o 
  -3   3   9        0.23       -0.34      6.65 o 
  -2   3   9       85.47       89.44     11.44 o 
  -1   3   9      246.58      253.13     11.38 o 
   0   3   9       99.36      112.96      9.46 o 
   1   3   9      216.47      212.14     12.37 o 
   2   3   9       61.43       47.04     10.75 o 
   3   3   9       49.34       49.89     26.52 o 
   4   3   9       15.61        3.26     22.85 o 
   5   3   9       58.79       63.68     13.74 o 
   6   3   9        1.31       -1.42     12.81 o 
   7   3   9      101.74      126.96     16.13 o 
   8   3   9       16.22      -12.61     28.10 o 
   9   3   9      250.23      299.61     38.87 o 
 -13   4   9        7.13       -2.18     13.64 o 
 -12   4   9       38.14       47.23     11.77 o 
 -11   4   9        0.71      -14.18     12.63 o 
 -10   4   9      305.41      319.77     18.56 o 
  -9   4   9        2.33      -17.24     11.50 o 
  -8   4   9       22.55       10.22     12.03 o 
  -7   4   9      218.92      266.69     29.94 o 
  -6   4   9       39.50       27.56     10.32 o 
  -5   4   9        0.81        7.65      7.81 o 
  -4   4   9      189.00      197.96     14.00 o 
  -3   4   9      243.97      231.03     14.21 o 
  -2   4   9      198.48      189.34     14.05 o 
  -1   4   9      249.56      276.69     12.07 o 
   0   4   9       11.45       15.06     10.61 o 
   1   4   9      746.14      735.67     17.55 o 
   2   4   9       44.89       21.74     10.95 o 
   3   4   9        4.48        4.95     11.32 o 
   4   4   9     1314.06     1290.18     56.46 o 
   5   4   9        8.21      -14.49     11.82 o 
   6   4   9        0.82       -6.83     13.37 o 
   7   4   9      446.06      428.96     21.33 o 
   8   4   9      490.33      520.45     30.46 o 
   9   4   9       40.08       20.54     15.11 o 
 -12   5   9       33.39       48.22     14.84 o 
 -11   5   9        2.20       -2.32     14.10 o 
 -10   5   9      170.14      135.40     20.75 o 
  -9   5   9      102.40      127.90     14.84 o 
  -8   5   9       23.27       27.64     12.61 o 
  -7   5   9       18.71       26.87     12.34 o 
  -6   5   9      190.99      223.28     12.08 o 
  -5   5   9       99.86      137.89     10.33 o 
  -4   5   9       37.54       39.92     10.96 o 
  -3   5   9        1.86        9.68     11.56 o 
  -2   5   9       15.16       29.48     12.87 o 
  -1   5   9       83.60       97.56     12.19 o 
   0   5   9       10.03        4.06      8.23 o 
   1   5   9       44.42       15.80     14.99 o 
   2   5   9       81.19       96.53     10.97 o 
   3   5   9      151.74      171.34     12.01 o 
   4   5   9       34.43       39.88      9.83 o 
   5   5   9       19.11       34.64     13.52 o 
   6   5   9       71.73       77.52     14.47 o 
   7   5   9       10.48       10.69     13.98 o 
   8   5   9       33.79       21.80     26.00 o 
 -11   6   9        3.81       -1.23     14.67 o 
 -10   6   9        0.51        3.94     13.00 o 
  -9   6   9        1.28       -4.99     12.63 o 
  -8   6   9       57.27       44.22     13.83 o 
  -7   6   9        0.63        4.58     13.15 o 
  -6   6   9      153.55      134.64     11.45 o 
  -5   6   9       53.79       38.49     15.76 o 
  -4   6   9      103.75       84.97     12.94 o 
  -3   6   9      256.31      212.26     17.60 o 
  -2   6   9        1.67        1.12     10.85 o 
  -1   6   9       14.91        3.78     18.65 o 
   0   6   9      267.05      250.87     19.02 o 
   1   6   9       29.50       23.23      9.75 o 
   2   6   9        7.64       20.72     10.21 o 
   3   6   9       79.09       68.10      9.02 o 
   4   6   9        9.51       14.95      8.84 o 
   5   6   9      120.40      139.15     10.77 o 
   6   6   9        4.24        9.40     14.64 o 
   7   6   9       94.80       97.19     17.04 o 
 -10   7   9        0.48        3.97     15.38 o 
  -9   7   9       44.50       40.35     15.59 o 
  -8   7   9        0.93       15.42     13.73 o 
  -7   7   9        1.57       12.07     10.40 o 
  -6   7   9       36.11       15.41     13.12 o 
  -5   7   9      211.47      249.25     16.41 o 
  -4   7   9        7.40       12.88     11.59 o 
  -3   7   9        0.56        4.11     12.07 o 
  -2   7   9      118.65      153.43     14.43 o 
  -1   7   9       27.49       36.16     13.61 o 
   0   7   9       71.51       67.79     14.36 o 
   1   7   9        0.94       -4.32      8.05 o 
   2   7   9       72.84      101.74     10.15 o 
   3   7   9        4.33        2.95      8.73 o 
   4   7   9       16.91       34.13     12.66 o 
   5   7   9       91.66      115.34     11.67 o 
   6   7   9      236.09      250.90     11.60 o 
   7   7   9      152.46      211.83     13.87 o 
  -9   8   9        0.19       29.45     20.22 o 
  -8   8   9        8.58      -19.62     14.30 o 
  -7   8   9        8.30       14.66     13.61 o 
  -6   8   9        4.35       11.48     12.62 o 
  -5   8   9        1.08        0.40     13.61 o 
  -4   8   9       49.17       15.49     16.02 o 
  -3   8   9        4.93       17.67     17.33 o 
  -2   8   9      105.09       66.54     14.39 o 
  -1   8   9       67.03       65.58     19.70 o 
   0   8   9        2.05       -6.43     13.37 o 
   1   8   9        0.12        1.21     12.24 o 
   2   8   9       14.67        9.20      8.88 o 
   3   8   9       12.48       23.48      9.87 o 
   4   8   9        0.34        6.63     12.19 o 
   5   8   9       19.80       20.47     10.11 o 
  -8   9   9        8.29        6.30     22.06 o 
  -7   9   9        0.00      -11.10     15.01 o 
  -6   9   9       42.08       51.12     15.55 o 
  -5   9   9        9.10       18.46     14.19 o 
  -4   9   9        0.60       -6.40     23.90 o 
  -3   9   9        1.11        8.70     14.77 o 
  -2   9   9       54.62       43.20     23.37 o 
  -1   9   9       58.20       38.83     15.14 o 
   0   9   9        1.18      -12.82     27.31 o 
   1   9   9        2.29        3.01     14.58 o 
   2   9   9       50.94       47.60     12.48 o 
   3   9   9        0.55       -0.28      9.80 o 
   4   9   9        0.22       -0.03     10.36 o 
  -5  10   9       10.53       17.97     15.76 o 
  -4  10   9        4.95       22.09     16.28 o 
  -3  10   9       12.20       24.30     16.15 o 
  -2  10   9       32.15       47.56     15.25 o 
  -1  10   9        7.67       -2.45     15.39 o 
   0  10   9      122.90      145.22     17.78 o 
   1  10   9       20.73       39.63     15.52 o 
 -12   0  10       20.41      -12.08     19.43 o 
 -11   0  10        0.36       22.59     18.91 o 
 -10   0  10       12.28       17.86     16.28 o 
  -9   0  10       25.31       61.45     17.86 o 
  -8   0  10      226.86      244.23     22.06 o 
  -7   0  10      136.45      148.12     19.43 o 
  -6   0  10        1.47        2.10     15.23 o 
  -5   0  10        7.33       -3.68     13.13 o 
  -4   0  10      626.60      632.91     30.46 o 
  -3   0  10     1175.14     1129.78     37.82 o 
  -2   0  10        5.84       13.97      9.95 o 
  -1   0  10       61.04       76.16     15.76 o 
   0   0  10        9.91       12.08     13.13 o 
   1   0  10       25.46       12.61     15.76 o 
   2   0  10      157.76      161.77     20.48 o 
   3   0  10      882.53      921.26     34.14 o 
   4   0  10       29.27       19.43     18.38 o 
   5   0  10       14.19        6.30     17.33 o 
   6   0  10      224.23      242.13     26.79 o 
   7   0  10      199.97      225.85     27.84 o 
   8   0  10      129.62      158.62     26.79 o 
 -12   1  10        7.83        6.30     12.94 o 
 -11   1  10        2.04       -4.29     12.81 o 
 -10   1  10        1.89       11.94     12.24 o 
  -9   1  10       10.18       11.04     13.49 o 
  -8   1  10        0.03      -13.23     11.03 o 
  -7   1  10      225.25      252.47     15.21 o 
  -6   1  10       91.06       81.37      9.76 o 
  -5   1  10       37.35       43.53     11.82 o 
  -4   1  10       58.12       54.85     10.95 o 
  -3   1  10      544.35      563.11     15.65 o 
  -2   1  10       67.38       76.41      8.40 o 
  -1   1  10       84.95       97.22     13.26 o 
   0   1  10       71.75       80.26     17.07 o 
   1   1  10       20.20       -0.53     10.77 o 
   2   1  10       34.34       20.70     11.29 o 
   3   1  10       93.27       90.45     13.52 o 
   4   1  10      300.25      297.53     18.38 o 
   5   1  10        8.05       11.97     28.36 o 
   6   1  10        1.21       -5.25     17.86 o 
   7   1  10       14.86      -12.25     13.89 o 
   8   1  10       44.45       34.70     14.84 o 
 -12   2  10       56.03       43.66     14.21 o 
 -11   2  10       24.45       12.04     28.10 o 
 -10   2  10       17.91       13.34     10.41 o 
  -9   2  10       14.37       12.90     16.28 o 
  -8   2  10        1.12       -8.07     16.54 o 
  -7   2  10       84.18       87.02     12.94 o 
  -6   2  10       30.30       19.79     10.58 o 
  -5   2  10      407.04      390.20     17.20 o 
  -4   2  10       50.24       34.98      8.97 o 
  -3   2  10       24.31        7.78      6.93 o 
  -2   2  10       27.65       23.34      9.84 o 
  -1   2  10      201.49      195.17     23.10 o 
   0   2  10      410.37      412.80     14.53 o 
   1   2  10       91.58       86.18     16.28 o 
   2   2  10      200.43      190.64     14.30 o 
   3   2  10        4.03       11.03     11.14 o 
   4   2  10       43.40       52.73     14.10 o 
   5   2  10       71.09       51.05     27.05 o 
   6   2  10      239.65      229.30     17.64 o 
   7   2  10       50.99       41.19     14.96 o 
   8   2  10        1.36        2.75     14.10 o 
 -12   3  10       32.91       16.50     14.21 o 
 -11   3  10       41.05       50.09     11.91 o 
 -10   3  10        1.14       18.91     13.18 o 
  -9   3  10       59.35       38.07     13.35 o 
  -8   3  10       29.80       34.36     12.56 o 
  -7   3  10        1.08        8.88     12.61 o 
  -6   3  10      153.48      155.21     14.12 o 
  -5   3  10       10.50        4.77     10.38 o 
  -4   3  10      121.04      141.24     14.35 o 
  -3   3  10       53.13       82.21     11.87 o 
  -2   3  10       94.78      102.69     13.09 o 
  -1   3  10       44.82       29.34     11.07 o 
   0   3  10      599.29      598.72     16.65 o 
   1   3  10      562.04      565.96     16.86 o 
   2   3  10       16.41       17.06     16.02 o 
   3   3  10       80.73       77.42     16.28 o 
   4   3  10      178.18      197.81     16.90 o 
   5   3  10      285.27      329.33     30.46 o 
   6   3  10       33.60       62.18     35.72 o 
   7   3  10        9.66        5.83     14.12 o 
 -11   4  10        2.21       -9.49     13.15 o 
 -10   4  10       20.86       -7.16     14.44 o 
  -9   4  10       52.19       91.50     25.21 o 
  -8   4  10      103.09       67.21     14.21 o 
  -7   4  10       20.80       35.16     12.34 o 
  -6   4  10       23.54       -1.52     11.48 o 
  -5   4  10        0.35       18.62     11.23 o 
  -4   4  10       20.17       17.17     21.80 o 
  -3   4  10        1.49        7.52     11.07 o 
  -2   4  10      156.41      111.21     23.37 o 
  -1   4  10       37.78       45.05     11.59 o 
   0   4  10        0.46       11.06      9.53 o 
   1   4  10        0.91       -0.44      9.71 o 
   2   4  10       24.74       23.38     10.34 o 
   3   4  10       22.65       18.77     12.19 o 
   4   4  10        3.95        7.09     13.74 o 
   5   4  10       61.78       73.72     15.33 o 
   6   4  10        8.48       -3.87     15.23 o 
   7   4  10        0.75      -20.84     13.89 o 
 -11   5  10        2.46       17.38     15.41 o 
 -10   5  10       12.88       15.06     14.80 o 
  -9   5  10       61.18       28.94     14.43 o 
  -8   5  10       51.14       47.78     22.85 o 
  -7   5  10        1.60       -9.28     13.15 o 
  -6   5  10       26.58       18.00     12.61 o 
  -5   5  10        0.32      -16.56     11.07 o 
  -4   5  10        1.52       -8.41     11.73 o 
  -3   5  10       26.95       16.97     11.96 o 
  -2   5  10      252.81      261.28     17.07 o 
  -1   5  10      148.06      168.12     15.52 o 
   0   5  10        3.83       -1.31     11.87 o 
   1   5  10      230.99      224.47     13.10 o 
   2   5  10      162.68      146.06     13.75 o 
   3   5  10       93.56      104.76     12.91 o 
   4   5  10      156.83      177.01     17.46 o 
   5   5  10      223.47      245.23     19.31 o 
   6   5  10        0.93        9.04     14.27 o 
 -10   6  10        3.12        6.24     14.73 o 
  -9   6  10       17.05       18.58     19.43 o 
  -8   6  10       13.04       25.93     13.89 o 
  -7   6  10        7.65        7.46     19.43 o 
  -6   6  10        2.83       -6.83     18.91 o 
  -5   6  10        2.89        2.41     12.19 o 
  -4   6  10        2.91      -13.08     19.70 o 
  -3   6  10       32.30       56.33     13.52 o 
  -2   6  10      138.41      176.23     25.74 o 
  -1   6  10      100.22      130.07     14.87 o 
   0   6  10        9.37       31.48     14.27 o 
   1   6  10       25.01       21.97     12.71 o 
   2   6  10      200.01      229.42     21.89 o 
   3   6  10       13.74       23.45     11.15 o 
   4   6  10       51.42       71.66     10.77 o 
   5   6  10       20.22       -4.55     11.50 o 
   6   6  10       30.87       50.95     22.06 o 
  -9   7  10        0.02       10.75     15.41 o 
  -8   7  10        0.20       15.76     21.53 o 
  -7   7  10       14.30       14.18     21.53 o 
  -6   7  10       10.64        0.07     13.09 o 
  -5   7  10        1.66      -18.92     12.62 o 
  -4   7  10       13.81      -16.20     12.94 o 
  -3   7  10        0.28      -12.89     13.37 o 
  -2   7  10        0.68      -14.31     13.46 o 
  -1   7  10        1.14       -6.54     12.24 o 
   0   7  10        0.25       -8.79     14.05 o 
   1   7  10        6.18        4.95     13.31 o 
   2   7  10       10.87        5.62     11.25 o 
   3   7  10       19.47        6.08     11.97 o 
   4   7  10       14.75       17.87     11.93 o 
  -7   8  10        0.26       15.23     22.59 o 
  -6   8  10        0.69      -10.44     15.01 o 
  -5   8  10       78.99      115.44     16.87 o 
  -4   8  10       32.51       18.00     15.27 o 
  -3   8  10        0.42      -15.07     14.63 o 
  -2   8  10       19.90       27.76     15.48 o 
  -1   8  10       46.30       52.08     14.43 o 
   0   8  10       16.13        8.67     16.28 o 
   1   8  10       18.04        4.70     14.05 o 
   2   8  10      135.11      131.45     17.64 o 
   3   8  10      142.17      162.01     12.83 o 
  -4   9  10        5.46        1.55     15.65 o 
  -3   9  10        0.12       14.66     16.28 o 
  -2   9  10        1.68       13.41     15.21 o 
  -1   9  10        2.69       -5.10     15.76 o 
   0   9  10        9.45       14.38     15.01 o 
 -11   1  11        7.91        3.68     14.11 o 
 -10   1  11        0.29       -4.79     13.35 o 
  -9   1  11        0.19        5.39     12.44 o 
  -8   1  11       46.13       55.05     13.73 o 
  -7   1  11       25.93       54.37     13.09 o 
  -6   1  11        0.87        2.75     10.75 o 
  -5   1  11      154.68      197.52     19.96 o 
  -4   1  11       50.58       57.14     13.18 o 
  -3   1  11       32.35       36.82     12.07 o 
  -2   1  11      176.12      162.48     11.77 o 
  -1   1  11      161.68      163.41     17.59 o 
   0   1  11       95.58       93.09     25.47 o 
   1   1  11        0.60        5.58     11.82 o 
   2   1  11        4.02       -8.39     18.12 o 
   3   1  11      185.97      225.64     18.01 o 
   4   1  11      130.91      141.36     28.63 o 
   5   1  11       88.71      113.33     17.46 o 
   6   1  11      162.44      172.98     19.31 o 
 -10   2  11       13.85       12.13     15.49 o 
  -9   2  11        3.61      -18.77     12.78 o 
  -8   2  11       74.87       84.44     14.58 o 
  -7   2  11        1.47      -11.69     11.32 o 
  -6   2  11      110.61      139.13     19.96 o 
  -5   2  11      144.57      164.31     14.87 o 
  -4   2  11       27.77       26.33     11.61 o 
  -3   2  11        9.26        5.94     22.59 o 
  -2   2  11       10.02      -10.38      9.18 o 
  -1   2  11       78.69      101.78     13.92 o 
   0   2  11       36.40       37.19     10.61 o 
   1   2  11        7.08       16.84     12.81 o 
   2   2  11      143.97      130.42     15.78 o 
   3   2  11       52.93       58.53     15.04 o 
   4   2  11        1.20      -11.32     13.46 o 
   5   2  11      158.63      176.30     17.94 o 
   6   2  11      150.45      149.17     24.69 o 
 -10   3  11       24.25       11.62     14.67 o 
  -9   3  11        0.65        0.86     13.15 o 
  -8   3  11       12.94        7.37     13.37 o 
  -7   3  11       49.11       82.17     13.73 o 
  -6   3  11       15.10       30.20     12.99 o 
  -5   3  11        0.34        2.66     11.73 o 
  -4   3  11      116.23       66.70     21.53 o 
  -3   3  11        2.62        5.14      9.42 o 
  -2   3  11       64.82       84.75     13.73 o 
  -1   3  11      201.63      181.90     15.52 o 
   0   3  11        5.07        6.87     12.98 o 
   1   3  11       95.04      101.73     18.41 o 
   2   3  11       13.67       25.56     13.18 o 
   3   3  11       65.24       71.23     14.84 o 
   4   3  11        7.70       20.60     14.71 o 
   5   3  11       11.16       20.56     15.76 o 
  -9   4  11      158.79      150.49     18.01 o 
  -8   4  11        2.90        0.51     13.37 o 
  -7   4  11       25.59       48.09     16.54 o 
  -6   4  11       18.55       25.21     21.53 o 
  -5   4  11       84.48      110.82     22.06 o 
  -4   4  11        3.04      -28.36     19.43 o 
  -3   4  11       29.52       37.16     12.94 o 
  -2   4  11      116.68      144.07     15.76 o 
  -1   4  11        6.33        0.26     12.19 o 
   0   4  11        3.44       -4.30     12.10 o 
   1   4  11       15.30       13.89     14.93 o 
   2   4  11       95.07       90.16     12.50 o 
   3   4  11       26.68       36.26     12.46 o 
   4   4  11       21.87       28.41     28.36 o 
   5   4  11       94.50       87.62     16.02 o 
  -9   5  11       16.63       16.74     15.33 o 
  -8   5  11        1.03       -2.95     14.36 o 
  -7   5  11       25.89       30.99     21.53 o 
  -6   5  11        1.79      -15.76     22.06 o 
  -5   5  11        1.93      -15.76     21.01 o 
  -4   5  11       59.91      105.69     15.17 o 
  -3   5  11        0.53        1.67     13.75 o 
  -2   5  11        0.62       -4.51     13.09 o 
  -1   5  11        5.10       17.08     15.23 o 
   0   5  11       91.16       76.46     15.21 o 
   1   5  11       32.74       32.61     11.93 o 
   2   5  11       25.00       46.45     12.60 o 
   3   5  11        6.73       16.41     13.15 o 
   4   5  11      147.57      192.63     30.42 o 
  -7   6  11        7.35       -5.25     20.48 o 
  -6   6  11       70.50       45.17     22.59 o 
  -5   6  11        0.33       -0.53     21.01 o 
  -4   6  11        1.04        4.27     13.83 o 
  -3   6  11        0.31       -9.58     14.26 o 
  -2   6  11        7.21       12.00     14.13 o 
  -1   6  11       19.18        7.43     33.09 o 
   0   6  11       56.82       68.57     22.59 o 
   1   6  11       10.92       -2.34     13.61 o 
   2   6  11       58.68       75.25     16.29 o 
   3   6  11       53.27       51.72     13.79 o 
  -6   7  11       12.50        8.40     25.21 o 
  -5   7  11       39.18       45.81     16.65 o 
  -4   7  11        7.33       -1.16     14.87 o 
  -3   7  11       17.00       41.64     15.55 o 
  -2   7  11       11.69       -2.68     14.13 o 
  -1   7  11        5.68       19.08     16.08 o 
   0   7  11        5.50       14.35     14.97 o 
   1   7  11        2.76      -10.32     15.23 o 
  -8   0  12        7.42        4.20     18.38 o 
  -7   0  12       96.91       92.97     20.48 o 
  -5   0  12        8.00       13.66     19.96 o 
  -4   0  12       12.77       -1.58     19.43 o 
  -3   0  12       73.50       80.89     21.53 o 
  -2   0  12       95.74       67.23     19.43 o 
  -1   0  12       11.22       14.71     19.96 o 
   0   0  12      216.38      226.90     24.16 o 
   1   0  12      104.37      142.86     23.64 o 
   2   0  12        6.08       13.13     21.01 o 
   3   0  12      168.31      173.33     26.79 o 
  -8   1  12        6.43       23.64     18.91 o 
  -7   1  12        0.00        4.97     20.22 o 
  -6   1  12        0.48       12.68     14.18 o 
  -5   1  12       23.24        3.88     12.61 o 
  -4   1  12       41.43       40.21     13.89 o 
  -3   1  12        0.17        9.08     12.86 o 
  -2   1  12       12.82        1.89     13.73 o 
  -1   1  12       16.07       12.85     11.37 o 
   0   1  12        8.79       26.85     13.75 o 
   1   1  12       23.84        8.14     14.48 o 
   2   1  12        1.03       -7.62     14.47 o 
   3   1  12       88.14       87.02     17.08 o 
  -8   2  12       23.03       39.63     14.96 o 
  -7   2  12       10.22       24.33     13.98 o 
  -6   2  12        9.76       21.86     14.97 o 
  -5   2  12      111.90       82.99     23.11 o 
  -4   2  12        8.73       -4.73     20.48 o 
  -3   2  12        0.94       -9.98     20.48 o 
  -2   2  12       27.51        9.76     14.10 o 
  -1   2  12       18.73        5.60     13.83 o 
   0   2  12        9.58       14.15     14.58 o 
   1   2  12       82.91       93.17     13.14 o 
   2   2  12        1.66        3.36     13.83 o 
   3   2  12       19.65        4.99     15.60 o 
  -7   3  12       26.68       30.13     15.17 o 
  -6   3  12        1.46      -18.38     21.53 o 
  -5   3  12        2.69       11.56     19.43 o 
  -4   3  12       18.12       18.91     19.96 o 
  -3   3  12       33.02       22.06     20.48 o 
  -2   3  12        4.91        3.38     26.00 o 
  -1   3  12       97.91      128.79     23.11 o 
   0   3  12        0.84        2.78     15.01 o 
   1   3  12       44.74       51.74     15.60 o 
   2   3  12      191.75      203.73     15.44 o 
  -6   4  12       19.98        5.78     22.59 o 
  -5   4  12        2.10      -11.56     19.96 o 
  -4   4  12        8.20       11.56     20.48 o 
  -3   4  12       69.92       74.58     25.74 o 
  -2   4  12        4.29        4.00     13.73 o 
  -1   4  12       15.31        3.59     24.16 o 
   0   4  12        7.54        2.61     15.33 o 
   1   4  12       32.54       30.46     22.32 o 
  -5   5  12       73.04       62.50     25.74 o 
  -4   5  12        1.40       11.56     24.16 o 
  -3   5  12        0.28        4.07     15.76 o 
  -2   5  12        9.86       -1.26     15.39 o 
  -1   5  12       88.87       81.95     15.23 o 
   0   5  12        3.94       -5.50     21.27 o 
                                                 
